# Supplementary material for: Targeted inhibition of the CREB1-CtIP axis enhances the efficacy of abiraterone combined with radiotherapy in prostate cancer
Source: Cell Death Dis. 2026 Mar 30;17(1):435. doi: 10.1038/s41419-026-08633-0 (PMC13158305; doi:10.1038/s41419-026-08633-0)
Supplement: Supplementary file 13 — Original Table 1 [file 41419_2026_8633_MOESM13_ESM.xlsx]

## Sheet: FPKM.gene.annotated - 副本
SYMBOL	C4_2B_NC_1	C4_2B_NC_2	C4_2B_AA_1	C4_2B_AA_2
DDX11L1	0	0.026056172894696125	0	0
WASH7P	5.388513594874084	3.864886474315612	5.8558392137142805	5.845376548412277
MIR1302-2HG	0	0	0	0
FAM138A	0	0	0	0
OR4G4P	0	0	0	0
OR4G11P	0	0	0	0
OR4F5	0	0	0	0
AL627309.1	0.07910146521190288	0.11526325006356115	0.09983945877727793	0.07266716095610753
AL627309.3	0	0	0	0
CICP27	0	0	0	0
AL627309.1	0.04430395481090569	0.08494449449886841	0.018639700533841293	0.08479200855645017
AL627309.6	0	0	0	0
AL627309.7	0	0	0	0
AL627309.2	0	0	0.30712224842446867	0.1397099286493585
AL627309.5	0.07408267136144268	0.06279644525851655	0.12795406017340358	0.1164126188117455
RNU6-1100P	0	0	0	0
AL627309.4	0	0	0	0
AP006222.2	0.25343677336633036	0.2686836897695998	0.17562048651687492	0.14836671482009514
AP006222.2	0	0	0	0
RP4-669L17.8	0	0	0.02001624016164313	0
CICP7	0	0	0	0
RP4-669L17.4	0	0	0	0
OR4F29	0	0	0	0
WBP1LP7	0	0	0	0
AL732372.1	0	0	0	0
RP4-669L17.2	0	0	0	0
RP5-857K21.15	0	0	0	0.06675489194340649
RP4-669L17.1	0	0	0	0
AL669831.3	0.4451821825023232	0.20567543208506717	0.22114758079226865	0.2751103335669487
AC114498.1	0	0	0	0
MTND1P23	3.169161928812367	2.308983170628112	1.0666718950656275	1.2130727675737307
MTND2P28	7.904691247727397	8.487224285986938	9.16939360370352	7.693948886749247
MTCO1P12	36.196840733911046	46.35009829953019	48.90911854045326	45.681977616167345
MTCO2P12	2.5497348245444953	3.4469031063922055	2.9454689829653127	3.1098774586890188
MTATP8P1	0.14238263738142518	0	0	0.1090007414341613
MTATP6P1	521.4290530697239	638.5802660844616	729.6552651713461	755.9816048190522
MTCO3P12	7.651179603637314	9.421664418358219	5.349934815562247	5.898594053368571
WBP1LP6	0	0	0	0
OR4F16	0	0	0	0
CICP3	0.14406455040955607	0.07365777592227743	0.10101882509277327	0.05514416328359607
AL669831.1	2.3873663391906965	2.1858706547550697	2.402126202122489	2.332788722344446
RP11-206L10.3	0.2729000549810649	0.17673698343079378	0.16839588713767545	0.22284596026539646
RNU6-1199P	0	0	0.9538508292413784	0
AL669831.2	0.19390267064444086	0	0	0
LINC01409	1.1350670062875816	1.1633680118866598	1.226298653164715	1.0674117536901002
AL669831.6	0	0	0	0
AL669831.4	0.6083918656917319	0.829494678390785	0.6541316466586518	0.5692538721229021
FAM87B	0.6357856442702159	0.48759972235143983	0.6368803687795542	0.38242633011646426
LINC01128	2.851093827820287	2.917354259148409	2.498673132587414	2.3567431064351063
LINC00115	0.8280247681885614	0.7895000602603256	0.5837538104544806	0.9080084542704508
AL669831.7	0	0.05493008502101795	0.015066902527506584	0.01370786967003122
FAM41C	0.029906855340390674	0.02293630642937482	0.03774752140072426	0
TUBB8P11	0	0.0427291682157824	0	0
AL669831.5	0	0	0	0
AL645608.6	15.870187812745007	16.61470751118636	15.685546969747113	18.384791721895205
AL645608.2	8.823559188129154	8.817163159237177	9.861369401227002	10.158238666879331
AL645608.4	0.5322475112948986	0.45921799068925495	0.5598221571168361	0.7130567690207664
LINC02593	6.062167117296141	5.857806711246676	6.863039420220844	7.156954029152124
SAMD11	2.1400386770190196	2.0149982158752424	2.59708917369771	2.5791095634957233
NOC2L	36.46910229326383	35.46419152339461	38.42228219347428	39.11082361703898
KLHL17	11.323186408261963	10.97629686570193	11.459668163654797	12.581511506650507
PLEKHN1	3.168519096778125	2.626512814965431	3.104506668803003	3.37368507506973
PERM1	0.34431315348078284	0.2508591528836617	0.3766373601443761	0.31630588986268304
AL645608.7	0.36735539519982274	0.3900931349479194	0.26155449392428975	0.32449405767312645
HES4	20.826326199449422	18.66121894205315	17.74606193937448	21.15043367062721
ISG15	31.172929463788634	27.687613893068182	41.24772236438035	45.12630695374278
AL645608.3	0	0.8806648046551514	0	0.586055934464192
AL645608.1	1.4392436020657438	1.2957552221359234	0.6318502308350533	0.8622861201352124
AGRN	6.195371418237547	6.354082632478429	6.66038019786239	7.154119474313278
AL645608.5	0	0	0	0
AL390719.1	7.385024819678242	6.145998303088145	6.563082555442949	7.538121179744595
AL645608.8	0.853265310628372	0.6816565134544297	0.8974712265479798	1.578604223954814
RNF223	1.4426358695946397	1.3681204991616431	1.3313749469200713	1.3300385207418923
C1orf159	2.470863515836152	2.30256281415373	2.7067516413461448	2.7445531514891015
AL390719.3	2.610868471216106	1.8165554692064858	1.8118810272347643	1.9163226240630493
LINC01342	0	0	0	0.027855745033174558
MIR200B	0	1.9034719988335902	1.0442156446431934	1.4250412722234562
MIR200A	1.9648803958636671	4.269593441828123	1.6533414373517226	2.50701705298571
MIR429	3.9060875339458447	2.9956750584052743	7.171119487308676	4.349523561806533
AL390719.2	2.2993281228191855	1.4427912757116308	1.784000639087725	2.0574304082253545
TTLL10-AS1	0	0	0.03510775985316511	0.01277641759732242
TTLL10	0.0884638497387344	0.09046015001960533	0.01860939586814095	0.045148881394439996
TNFRSF18	0	0	0.0780491630535825	0
TNFRSF4	0.03423136578159699	0.02625288035557362	0.05760771558716804	0.026205753167098014
SDF4	37.82757095092646	36.78048455701908	37.95542313397748	39.13482678917841
B3GALT6	14.6683049873031	16.398784499755077	14.986169712893954	14.245755724612918
C1QTNF12	0.9035821218436598	0.6425809527834967	0.8570833538110938	1.2199698368208054
AL162741.1	1.0404533546774875	1.131637316379726	1.2575157915672603	1.8537122240305122
UBE2J2	12.270554507956968	12.084876317472053	11.985051284831663	13.467667818213577
LINC01786	10.686191626626963	7.4464529583999255	8.605110404930018	9.720188924734067
SCNN1D	4.078652349674768	4.065863480738333	4.6149791425208955	5.118051956368592
ACAP3	9.98236870460886	9.659868987993569	11.00866771913014	11.479817377114998
PUSL1	3.895401354142081	3.8147815958730322	3.6711038015211086	4.514465844091389
INTS11	11.737625344326778	11.579734604637373	11.256043488104746	12.358104995852148
AL139287.1	17.714465745092134	18.094695766114004	21.587670580965497	22.855422304292006
CPTP	9.113046063007616	8.678770691355012	8.677615919720784	9.519796261474504
TAS1R3	0.26292644146089367	0.240672808485614	0.299742476411967	0.12985987612587852
DVL1	28.698794035412146	25.71305296724201	28.467115320089942	30.851421601038993
MXRA8	21.44171663349295	19.801666274447935	22.389949614053563	23.02413452526689
AURKAIP1	49.16321469818259	48.45784654909569	46.36092226965884	50.412222477683294
NDUFB4P8	0	0.24636217968554644	0.13515052621403728	0
CCNL2	38.38780840482371	36.204866040232346	42.21481972459379	43.64885968655374
MRPL20-AS1	12.351454328569195	11.869865331072248	11.021185798254756	11.205681683210763
MRPL20	32.41307035388403	34.37531470246278	33.08176677953673	33.05783310272375
RN7SL657P	0	0	0	0
AL391244.2	4.915426335023358	4.304058894276545	5.047956456786284	4.62226125067884
ANKRD65	0.17835525529776103	0.06839252643312825	0.018759547322447688	0.05120231500046458
AL391244.1	0	0.33301996296351954	0	0
TMEM88B	0.17971467035338423	0.09188508124450767	0.050406751138772035	0.13758020412726457
LINC01770	7.099890972127823	6.985641582088316	5.915892687116328	5.992094812894164
VWA1	7.948746162141469	8.189110468821955	8.26017869144824	8.63770080782895
ATAD3C	0.9920647062763054	1.0958351889793356	0.6291917301150112	0.6971283289764334
ATAD3B	8.40941199869052	7.384590943952622	9.134679174751614	9.837253096668753
AL645728.2	0.9377838252985683	0.9589461206244981	0.9018226021918487	1.2649040585518811
ATAD3A	19.028902996424904	18.79137839757593	20.49866506955814	19.55383336602072
TMEM240	0.11736468267976112	0.22502468876205958	0.12344510482964578	0.06738622242968062
SSU72	20.612927234248346	21.708597450203694	19.054407604339698	19.585821619033034
AL645728.1	1.0037703171717332	0.7120800421349586	1.0557735870700655	1.1142298013269822
AL691432.3	0	0	0	0
FNDC10	10.462710582494386	10.450500398492565	12.726992702778093	13.448659275762326
AL691432.4	2.67352578453581	2.569167124108726	2.967883399836289	2.897454135008075
AL691432.2	2.0101941243256856	2.406775960252359	2.957031177206589	2.933874225402806
MIB2	3.378644002240765	3.0887725018143453	3.176746493919216	3.3019876709052123
MMP23B	0	0.041004498841086416	0	0
CDK11B	18.41730735879696	18.262009477428055	17.631517666800413	18.7991100998442
FO704657.1	0.2210490445346626	0.05650932496537221	0.310001519503448	0.05640788369217848
SLC35E2B	21.971126106827263	20.707344902464627	19.738271663079395	20.107901104937007
AL691432.1	4.634049971553124	3.8149230927694937	4.9218493036061455	4.415878305533928
MMP23A	0.02898053681214849	0.22225889858553474	0	0.31060388267079597
CDK11A	0.7187173129412824	0.6890025856151578	0.8242321619836023	0.9140628547169137
AL031282.2	0.8588372669457258	0.8678336970464724	0.888683229763773	0.8796031479465517
AL031282.1	0.28842934408292326	0.44240718349113445	0.28764185934354003	0.5642832873882297
SLC35E2A	4.891184182624455	4.7739499737373965	4.65263527780619	4.961377971836364
NADK	24.64743146481049	23.74406178616825	21.857055069909176	22.972287857690784
GNB1	129.444189332926	127.44319010423355	123.13876782819213	126.67644231124291
AL109917.1	0.6180915152551272	0.8233146683696614	1.1770477120219218	1.095782288059979
CALML6	1.4881079468673364	1.252069357075894	1.240006078013792	1.7696590962252072
TMEM52	6.263056261815439	6.357299058604375	7.657037531735166	8.602202263057217
CFAP74	0.07069949610908417	0.06289658123184778	0.06900820622222216	0.06061871976131252
AL391845.2	0.028573151660644704	0	0	0.0437482374733328
GABRD	0.34140908235821193	0.23728802519396114	0.4219387197585392	0.39204755362527677
AL391845.1	0.05478291066534388	0.25208620802396525	0.3226781615649273	0.08387789396606465
PRKCZ	3.9833832586709828	4.30924910847049	3.928700218580409	4.213547959228615
AL590822.2	0.23882006718076032	0.17777004040584204	0.2659688918523386	0.22046932615627432
PRKCZ-AS1	1.66572905531695	1.6946279689730999	1.544644249428945	1.5484517091970564
FAAP20	3.366900678328133	3.4849832875310165	3.505550345136096	3.722630946486385
AL590822.1	0.1808172143432823	0.5546927603962917	0.22822197754855067	0.2768485089186674
SKI	13.521676922680124	14.02466544484108	13.399638198750566	12.64570021581601
AL590822.3	0.7528537243385126	0.6866165822509844	0.7704559683896534	0.5724514258025707
MORN1	1.7938177734135095	1.7625207116305561	1.6953421724630657	1.4249993728005572
AL589739.1	0.35870027510695757	0.09169870176936668	0.15091351862236818	0.2288352279601561
AL513477.1	2.7305878372097916	2.8172492712275305	3.1425164419959	2.7090782529355346
AL513477.2	1.0896783885511536	1.5520166715841668	2.4450824073511392	1.8272976407325425
RER1	38.099131036688554	37.39210808571755	35.48479337328973	35.262611629963715
PEX10	11.67394566236293	10.1842294808032	10.642675116956024	10.040662956524208
PLCH2	3.1330107894079293	2.8022017005679993	2.4664752222496555	2.542503555817315
AL139246.1	2.2671696875350014	2.6329619544305296	2.9433111302305393	2.181931325235915
AL139246.4	2.1216121005920923	1.7150690067311412	1.9782198131737534	2.0192705446227315
PANK4	11.848554201003601	10.294679863565442	12.028450125843566	13.643768082327394
HES5	0	0.034144607229832154	0	0.03408331340917129
AL139246.5	2.1946084107948214	2.583705256418064	2.850961067673774	2.8738177191312353
TNFRSF14-AS1	0.11045848730209636	0.0368318885223218	0.11719138426723143	0.04411892483663952
TNFRSF14	0.037913755829496715	0.04361549442575762	0.03589019039113725	0.05442149897942931
AL139246.2	0.04544827438389362	0.03485540475890345	0.05736342689346763	0.06958566993638055
AL139246.3	0.6591451807210386	0.8304884819192083	0.633868921668392	0.4325205139336369
PRXL2B	14.828406191270158	13.80631267916955	14.794732856041149	15.95016159459642
MMEL1	2.086733443669166	2.137717099465243	1.8071406408263015	1.9239898313611263
MMEL1-AS1	0	0	0	0
TTC34	0.046814713311932175	0.053855040811110345	0.022509754082392412	0.03839883164886214
AC242022.2	0	0.07623517701905189	0	0.15219665077147648
AC242022.1	0.1129963166950352	0.057773111785684055	0.06338689216683921	0.057669401857818256
AL592464.2	0	0	0	0
AL592464.3	0	0	0	0
AL592464.1	0	0	0	0
AL589702.1	0	0	0	0
ACTRT2	0	0	0	0
PRDM16-DT	0	0	0	0
PRDM16	0.027158682649902233	0.037028737563057454	0.0050783498638836575	0.027721699777050954
AL008733.1	0	0.2891735179464676	0	0
AL512383.1	0	0	0	0
AL590438.1	0	0	0	0
AL354743.2	0	0	0	0
AL354743.1	0	0	0	0
ARHGEF16	10.64002663650442	9.667297742009957	11.016582924502696	11.323956816341164
AL512413.1	0.15430997873274876	0.5917206802656776	0.12984356837840755	0.4725267743847412
MEGF6	4.1591166344104575	3.7459900597819074	4.4041452986988014	4.304532439163692
MIR551A	0	0	0	0
AL513320.1	1.4689218393514556	1.453616076279671	1.1562757640643075	1.8863086507995372
TPRG1L	29.203147407911274	28.440594872201494	30.150585103892205	29.60180485303827
WRAP73	4.621355450318594	4.379213603551769	4.622815428382568	4.8974515733790795
TP73	0.9451286668444268	1.2125246024785052	1.0334911009306615	1.0869791685325954
AL136528.1	0.3908913254370691	0.749460543307324	0.6249367501926273	0.4787937077320189
AL136528.2	0.16793849537296304	0.2575923645145172	0.1413112339616857	0.1928474656142854
TP73-AS1	7.130565337220948	6.621977179737669	6.971439180999094	7.347387056327876
CCDC27	0.22949877205108904	0.26134562749440665	0.15799983061053507	0.14374826424623113
SMIM1	2.3860553105244167	1.933897781703631	2.349965520430921	3.13434790709069
LRRC47	20.165189691415215	20.297738459506952	19.772995566465216	20.211261231555454
RN7SL574P	0.8991825540393056	0.9960965756607985	0.3362728347156046	0.07648526602329285
AL365330.1	5.661519784691923	5.831847472885871	5.4644335641285755	5.608919508374809
CEP104	8.777181389730217	8.359732942406227	6.884546513683485	6.644821466063764
DFFB	3.884065898800274	4.374727069670676	2.9285931661617726	3.340745979908865
AL691523.1	0	0	0	0
C1orf174	5.595073050664659	5.661235017041392	5.420081261692008	5.836184866966506
LINC01134	0.15155174453894593	0.14390229667969417	0.05465256955006919	0.06629721883507754
LINC01346	0	0	0	0
LINC01345	0	0.020852149433716684	0	0
LINC02780	0.12849354087391832	0.1724535257798825	0.16218063145684472	0.12295996445161522
AL805961.1	0	0	0	0
EEF1DP6	0	0	0	0
LINC01777	0.03435105587174244	0.017563115762353445	0.028904570583072074	0.052594763349350565
AL355602.1	0	0	0	0.006632320245993943
Z98747.1	0	0	0	0
LINC01646	0	0	0	0
AJAP1	0	0	0	0
Z98886.1	0	0	0	0
BX005132.1	0	0	0	0
LINC02781	0	0	0	0
LINC02782	0	0	0.1104682474845249	0
AL139823.1	0	0	0	0
Z98259.3	0	0	0	0
Z98259.2	0	0	0	0
Z98259.1	0	0	0	0
Z97988.2	0	0	0	0
AL365255.1	0	0	0	0
MIR4417	0	0	0	0
AL356693.1	0	0	0	0
MIR4689	0	0	0	0.9669922918659168
NPHP4	3.046482363602702	2.7055121484142663	3.100250633266046	2.961124721503286
AL356261.1	0	0	0.28837350651483534	0
KCNAB2	4.066618696846352	3.7031559484492287	4.022917750934006	3.972542054240557
CHD5	0.25402901888271107	0.18810316215935274	0.18426878512192274	0.2481186879267609
AL031847.2	0	0	0	0
RPL22	25.063281448203117	25.525498299471025	30.45656943597434	30.538853387559687
AL031847.1	1.0916002199242596	0.35878936485950613	0.5248702975719755	0.41783617549761837
RNF207	2.042343459233577	1.85422561372351	2.3277142146794154	2.097227154104953
ICMT	39.365638399411196	37.40433933553151	35.62933961022114	32.69129813329187
LINC00337	0.3124809789859522	0.42178291746842705	0.2944882967293145	0.23921918444520135
HES3	0	0.06367247883422221	0	0
GPR153	2.667893820014984	2.5845141480113067	1.6718519298613774	1.6231711172022774
ACOT7	12.449642275440743	11.795156869590786	11.02895803626234	10.696160292745773
AL031848.2	0	0	0	0
HES2	2.2076287044334713	2.123672060840324	1.6282676445159838	1.1183512357687317
ESPN	3.4764138189187443	2.9425166336974597	2.74328157074973	2.7846929923986847
MIR4252	0	0	2.361916339073889	0.7162905865673457
AL031848.1	3.1068621643998164	4.314672105618163	3.391469615080457	3.0855594498285663
TNFRSF25	1.3969322450163129	1.1241173212817448	1.2970411462763924	1.1273674630050148
PLEKHG5	2.064336272983096	2.224158317083132	2.5176360466691485	2.245758363925098
NOL9	5.824920496883696	6.1055873597574495	5.569880141374013	5.2412551536839205
RNU6-731P	1.062097511277658	0	0.44684903712208723	0
AL591866.1	1.1759882668510726	1.2964732909761207	1.422450862559462	1.0690770974078714
TAS1R1	0.2452546080220569	0.26169296655454566	0.143560761564549	0.2612231951012607
ZBTB48	7.391174260715547	6.5505709738129925	5.999319871898213	6.999080202692478
KLHL21	6.829105389768158	7.094577474278871	7.075994689491831	6.519479500490009
PHF13	18.583051100748065	18.8011751894702	18.258679805114976	19.18986263492724
THAP3	4.277668150621663	3.663669398540831	3.812592361673054	4.211197603738275
DNAJC11	13.805961703378099	14.016713931997106	14.300443890058723	14.02262479508887
LINC01672	0	0	0	0
snoU13	0	0	0	0
AL591163.1	0	0	0	0
CAMTA1-DT	1.562435013578338	1.6340045773119676	1.135427252157207	0.7067975787935618
CAMTA1	6.499998158991593	6.395602486235401	5.384253393375044	5.563891829801063
AL590128.1	0	0	0.17342742349843243	0.15778429004805167
AL512330.1	0	0	0	0
RNU1-8P	0	0	0	0
CAMTA1-IT1	0.32299403767621926	0.24771210943724806	0.203836615563911	0
CAMTA1-AS2	0	0	0.03337836010804285	0
CAMTA1-AS1	0	0	0	0.1250036203704786
AL359881.3	0.39388944600404724	0.3283516848656143	0.31702653941084746	0.2359888219544945
AL359881.2	1.8097582593481145	1.9827833321183232	1.479305496577857	0.7521051158957129
AL359881.1	10.817880831159519	7.873209321018153	5.851714076020142	6.3379644597953355
VAMP3	51.80727454296958	50.219483525757795	51.151952153411976	53.27480036086757
Z98884.2	1.7248950040024562	2.0130548333720384	3.912487370832321	4.994896571215804
PER3	7.576640914041527	6.793119988428989	6.556002007723246	7.363182447138052
Z98884.1	0.6391779601002291	0.32680091546239354	0.44819496795679226	0.6252440120096892
UTS2	0	0	0	0
TNFRSF9	0.01855411138681461	0.014229606538337354	0.007806144652274422	0.007102031311574249
AL009183.1	0	0	0	0
PARK7	221.399476895627	221.78436610105786	199.74599367654793	202.87070660556205
	hsa05012 Parkinson disease
Y_RNA	5.150657348380487	3.9501664053464074	2.6485566714857693	3.9430753648901464
AL034417.5	0.0859277141048251	0.14827519670214284	0.1024300453169799	0.08222723570288407
AL034417.4	0	0.08668736332175986	0	0.04326587435641686
ERRFI1	27.942771458764714	27.796259487633197	21.987186020775784	24.98198400035509
AL034417.3	0.36048441704935186	0.34281586573904865	0.13346445066684648	0.17661959668783866
AL034417.2	0	0	0.0620003039006896	0.05640788369217848
AL358876.1	0	0	0	0
LINC01714	0	0	0	0
RNU1-7P	0	0	0	0
AL358876.2	0	0	0	0
RN7SL729P	0	0	0	0
RNU6-991P	0	0	0	0
SLC45A1	0.7551998751415067	0.7905044074103316	0.7728569738313109	0.7109580908570972
Y_RNA	0	0	0	0
RERE	2.9656995770901444	3.089753057205301	3.0666250086934057	3.157754259978812
RERE-AS1	0.050039398875984735	0.23025870953632144	0.21052734771032122	0.2106915859470164
SNORA77	0	0	0	0
AL096855.2	0	0.18377016248901534	0	0.12229351477979074
RPL7P11	0	0.06870434646245861	0	0
RPL7P7	0	0.06430648644708077	0	0
Y_RNA	0	0	0	0.45582128236103825
AL357552.2	0	0.10893363848746453	0	0
AL357552.3	0.08349350124066576	0	0.21076590561140943	0
RPL23AP19	0	0	0	0
ENO1	221.59714671564063	221.7297638940364	305.6795658036223	338.6160067131932
ENO1-AS1	1.7451240357999676	2.131492082027198	2.447380417132484	1.9792239891992447
RNU6-304P	1.101802091138505	0.42249962590932494	0.4635536740238474	0
HMGN2P17	0.07933568220176315	0	0	0
AL139415.1	0	0	0	0
AL139415.2	0	0	0	0
CA6	0	0	0	0
RN7SL451P	0	0	0	0
SLC2A7	0	0.02937456788323442	0	0.029321836877025845
SLC2A5	0.05332908191427325	0.04089939080726578	0.014957853775799664	0.020412985654588107
SCARNA16	0	0	0	0
GPR157	4.395419663823985	4.23606855321116	3.810727577606488	3.9009071904772
MIR34AHG	1.781533707580365	1.8728211123894904	2.490841903433818	2.4269261841360175
MIR34A	0	0	0	0
LNCTAM34A	2.505428996126956	1.9848207554395099	1.8765155033931273	2.0023349652524822
H6PD	13.120983119771862	12.339667657102732	11.327925080846871	12.063372337344672
Z98044.1	0	0	0	0
SPSB1	1.7567387428347339	1.7341309520208648	1.0098603645081339	1.1451349654829979
BX323043.1	0.10019220148879891	0.10245316707602894	0.05620424149637584	0.06391828180416825
LINC02606	0.2696747779302021	0.31023037724032015	0.4160142389066477	0.3612857209411355
RNA5SP40	0	0	0	0
AL928921.1	0	0	0	0
SLC25A33	34.9789380691849	34.04303033618957	26.95609590548999	28.284211797009547
AL954705.1	5.325212521884536	4.164909102993445	5.9892959045388885	6.538874531758793
TMEM201	2.887791557307152	2.8461078151876342	2.7603057516594083	2.69232299759832
PIK3CD	10.57368133444399	10.27928980895449	11.36819088733314	11.856967435816829
PIK3CD-AS1	0	0	0	0
AL691449.1	0	0	0	0
PIK3CD-AS2	0.5963694492237969	0.5777311178568405	0.4225792811122614	0.913098862748789
CLSTN1	85.15793885106902	82.22047480556046	71.2678173667839	75.07705275389434
MZT1P1	0	0	0.4032540091101763	0
AL357140.3	0	0.091190035244171	0.10005091905305433	0
CTNNBIP1	16.356349386951376	15.617491787375108	13.027676914262903	12.899988016576065
AL357140.1	0	0	0	0
AL357140.4	0.3094299836005775	0.05932737529172935	0.13018436514580492	0.08883131290106847
LZIC	10.344506791925593	10.976825094940592	10.648742432182921	10.072614952030698
AL357140.2	1.0047683842484663	1.849396089775818	1.6909173791097163	0.6153587311874016
NMNAT1	7.358711504248638	7.085117099779857	6.4394241882104515	6.578064701283113
RN7SKP269	0.7391399608264579	1.2045874914248624	1.7880965388286656	0.7780397750645307
TMEM274P	0.13276218890970726	0	0.39099290748182625	0.304907479417181
MIR5697	1.5114464583566671	0	0.6359005528275856	0
AL603962.1	0	0	0	0
RBP7	0	0	0	0
AL590639.1	0	0	0	0
UBE4B	11.649526348324537	11.530667499700503	10.65892417389792	11.018987261466586
AL590639.1	0	0	0.07359086516402326	0.13390595535235247
PGAM1P11	0.21671474954378686	0.06648155878279084	0.1458830680016226	0
RNU6-828P	1.3772526139231314	0.8449992518186499	1.8542146960953896	4.006541271593985
KIF1B	16.622755087128805	16.7461493938015	16.201253226961235	14.911799682146775
MIR1273D	0	0	0	0.5247244994621254
RNU6-37P	0.5509010455692525	0	0	0
RN7SL731P	0	0	0	0
AL139424.3	0.309592499348267	0.6173287601259149	0.47933008057675996	0.39817329665067164
RN7SL721P	0.19981834534206785	0.3064912540494764	0.1681364173578023	0.1529705320465857
AL139424.2	0.7782363111579184	0.7192791532491521	0.4365627356582071	0.4735665252423921
PGD	66.09143149723245	64.58305450287905	76.44657933101531	79.92893882430857
AL139424.1	0	0.05672203258757562	0	0.056620209477719924
CENPS-CORT	0.06567113622538996	0.07051074416356605	0.011051747575880498	0.0703841685998662
CENPS	3.7094423949371294	4.215569780025478	3.4050510151408475	3.7691309011707355
CORT	0.8061598998346557	0.5440722753777631	0.18993528547257205	0.37029245312152165
DFFA	15.552955163636332	16.151857774253404	14.535678795252993	15.247583111841996
AL354956.1	0	0	0	0
PEX14	6.051456335146288	5.990142632755009	6.098529210422538	5.856261867632718
AL139423.2	0.2049597074962101	0.11003206530114201	0.29318641622022895	0.21966908809193286
RN7SL614P	0.21203745279104325	0	1.0705088443284536	0.08116242257867406
CASZ1	7.4645001982947115	7.844307848051314	8.578094269393224	8.369624238730081
AL139423.1	0.5505533861942877	0.5534675775984961	0.48830227986911906	0.6464515763283865
HSPE1P24	0	0	0	0
C1orf127	0	0.012652521682702988	0.013881960011349477	0
CFL1P6	0	0	0	0
AL713997.1	0	0	0.2818195631849527	0
Y_RNA	0	0	0	0
TARDBP	27.289184282970194	28.785002019224017	31.37679475944622	32.14941710377612
AL109811.3	0	0	0	0
MASP2	1.3639233191865485	1.0938145118972682	1.2059255726984024	1.0494489989242508
AL109811.2	1.3550899281818396	1.1431771487247715	1.6818473242026146	1.0373863667527075
SRM	32.289811151666655	32.30638704989706	34.489714989317086	36.00097666689828
EXOSC10	11.866027828801116	12.005519748944375	12.00473251957936	11.479300917627107
AL109811.1	0.14286043146659777	0.12641907151089982	0.13870314071742643	0.15984336915009562
EXOSC10-AS1	0.9897718411999817	0.5903959324740381	0.740302136127637	0.42095435591177965
MTOR	21.12533169177767	20.669134662990047	13.43688243708113	12.881570150735422
	hsa05200 Pathways in cancer; hsa05215 Prostate cancer; hsa05214 Glioma; hsa04930 Type II diabetes mellitus; hsa04920 Adipocytokine signaling pathway; hsa04150 mTOR signaling pathway; hsa04012 ErbB signaling pathway; hsa05221 Acute myeloid leukemia; hsa04910 Insulin signaling pathway
MTOR-AS1	0	0.29624809942528024	0.29253092272933495	0.2070014080446917
RNU6-537P	0	0.43890737837182303	0	0
snoU13	0	0	0	0
ANGPTL7	0.06626170399720102	0.04065419062256994	0.022302267590176113	0.06087181693400556
RNU6-291P	0.27545052278462623	0	0	0
RPL39P6	0	0	0.33066828747034455	0.30084204635828526
UBIAD1	4.894802402918935	5.404079483111156	5.167911989833159	4.164548988844031
UBE2V2P3	0.5395552574454007	0.6724221735009966	0.39725595176643225	0.464687371377214
AL031291.1	0	0	0	0
MTCYBP45	0	0	0	0
DISP3	0.019263533292781052	0.03693419932377269	0.03241845955591612	0.02212073870281509
AL590989.1	0	0	0	0
LINC01647	0.043631689027320515	0.03346222055684513	0	0.06680430341042604
AL031731.1	0.05630029787574978	0.08635617950773213	0.07106052023001673	0.021550289853745356
FBXO2	5.693369847641641	5.602695007632225	6.366645180823264	6.912328712958704
FBXO44	14.83270216611005	12.695772356836105	13.739562667643604	14.867243742628046
FBXO6	1.647781542352528	1.4330895092082867	2.0297505830312215	2.0807519056480817
MAD2L2	11.11008635386812	10.241040120078285	10.355766764639851	9.890046514982437
DRAXIN	0.0640286890709138	0.061381479935231194	0.050509412546386634	0.03676277552239738
AGTRAP	26.61666523924561	25.230775401376867	20.053979200075208	21.126895247337483
C1orf167	0.027210222438487468	0.020868192016755393	0.0190799519620525	0.031246096521286737
C1orf167-AS1	0.031555895008517146	0	0.026552592676954864	0
MTHFR	3.381751502131379	3.00780980967429	3.1040541273653677	3.186631421297045
CLCN6	3.7792634067021713	3.2026329773596487	3.1102562827949023	3.370807585373788
NPPA	0.13157681222301346	0.14127331241343055	0.04428593135763543	0.0604370182416198
NPPB	0	0	0	0
SBF1P2	0	0.017143519140044663	0	0
AL021155.4	0.22073713336794698	0.24289257230313036	0.16151170016460983	0.3379697362214536
RNU5E-1	0	0	0	0
RNU5E-4P	0.4912200989659168	0.1883644165512407	0.20666767966896532	0
KIAA2013	16.681421343121748	16.93385196767875	17.21873724910343	18.38199001636002
PLOD1	26.171320460695387	24.93208412757926	29.009615877743716	30.222750315072474
AL096840.3	0.39627839916578167	0.15195784864637907	0	0.07584253269536603
MFN2	44.242405454822865	42.73027661367096	45.92984507744631	45.253346627451286
AL096840.2	0	0	0	0
MIIP	6.279119733679887	5.897321967318533	5.265959877563002	6.694562020610193
Y_RNA	2.6082483130933634	3.2005281396317002	1.316820613819956	4.392826340629828
RN7SL649P	0	0	0	0
TNFRSF8	0.44843807565618854	0.5040181135421448	0.40335979452704673	0.3433008661223874
RNU6-777P	0	0	0	0
RPL23AP89	0	0	0	0
AL357835.1	0.049286297555108716	0.18899439787749905	0.04147177518440776	0.037731025881055834
TNFRSF1B	0	0.047863906799680014	0	0.04777798512836716
MIR4632	0	0	0	0
RPL10P17	0	0	0	0
SNORA70	0	0	0	0
VPS13D	10.235999288477874	9.894438292116604	8.974906747831694	9.20736600996861
SNORA59A	3.2963454009554947	2.5280487484508622	3.10001519503448	3.7110449797485843
LINC02766	0	0.10321337893218668	0	0.10302809806790589
DHRS3	2.5574190074185714	2.5079529714361497	3.41486737842774	3.350772721174073
RNU6ATAC18P	0	0	0.4910915160450662	0.44679511835388896
AC254633.1	0.17085916485771022	0.196554173792599	0.7188441031964012	0.8502057831864582
AADACL4	0	0.028703149188760487	0	0
AC244670.1	0	0	0	0
AADACL3	0	0	0	0
snoU13	0	0	0	0
C1orf158	0.028510961004067727	0	0	0.010913254402356173
PRAMEF12	0.7921130375262265	0.5568668081694014	1.444128019187395	0.48006709525258273
PRAMEF1	0.12143883781604867	0.05588066745648674	0.20436853366523147	0.12085743518719741
LINC01784	0	0	0	0
PRAMEF11	0	0	0	0.024538502965602383
PRAMEF30P	0	0	0	0
HNRNPCL1	0.05198096285353618	0	0	0.019896960737981823
PRAMEF2	0.21539492768298424	0.13765974413001758	0.09062163785728077	0.16489515330234877
PRAMEF4	0.032036093410820664	0	0	0.04905033364537259
PRAMEF10	0	0	0	0
PRAMEF7	0.10652966001670487	0	0.20915765171316975	0.027184522261290835
RNU6-1072P	0	0	0	0
PRAMEF29P	0	0	0	0
PRAMEF6	0.06608342138554935	0	0	0
RP11-450I1.4	0	0	0	0
PRAMEF22	0	0	0	0
WI2-3308P17.2	0	0	0	0
PRAMEF23	0	0	0	0
RP13-221M14.6	0	0	0	0
PRAMEF25	0	0	0	0
RP13-221M14.2	0	0	0	0
RP13-221M14.3	0	0	0	0
PRAMEF34P	0	0	0	0
PRAMEF35P	0	0	0.05566806186369437	0
HNRNPCL2	0	0	0	0.03903659771085016
PRAMEF26	0	0	0.06720900151836272	0
PRAMEF3	0	0	0	0
RP11-248D7.2	0	0	0	0
PRAMEF5	0	0	0	0
PRAMEF32P	0	0	0	0
RNU6-771P	0	0	0	0
PRAMEF8	0	0	0	0
RP11-219C24.6	0	0	0	0
PRAMEF9	0	0	0	0
RP11-219C24.10	0	0	0	0
PRAMEF13	0	0	0.04575668184552738	0
PRAMEF28P	0	0	0	0
PRAMEF18	0	0	0	0
PRAMEF16	0	0	0	0
PRAMEF21	0	0	0	0
XX-FW84067D5.1	0	0	0	0
XX-FW84067D5.2	0	0	0	0
PRAMEF15	0	0	0	0
PRAMEF14	0	0	0	0
PRAMEF19	0	0	0	0
PRAMEF17	0	0	0	0
PRAMEF20	0	0	0	0
LRRC38	0	0	0.02287834092276369	0
AL354712.1	0	0	0	0
BRWD1P1	0	0	0	0
PDPN	0	0	0	0.01217326866839568
RNA5SP41	0	0	0	0
AL359771.1	0	0	0	0
AL359771.1	0	0	0	0
SCARNA11	0	0	0	0
PRDM2	8.477965124696022	8.252648098943675	8.359795622533703	7.878409535913895
KAZN	0.6804780591735644	0.6180962240079674	0.5958470764481858	0.5762883355564554
RNU6-1265P	0	0	0	0
AL357873.1	0	0	0.03202081544257694	0.029132541609904958
KAZN-AS1	0.020625056639576634	0	0	0.00789473529631609
TBCAP2	0.632860250201488	0.762702545544901	0.3042959700647342	0.34606063614833427
AL031293.1	0	0.03111318649160205	0	0
TMEM51-AS1	0.06154097957478287	0.05852464959246767	0.1553502979220486	0.11495467820004635
TMEM51	1.2906050857549558	1.3230959017808328	1.5957182773367835	1.6937487864675573
C1orf195	0	0.04043601070867421	0.08873030969687241	0.08072684607109622
MFFP1	0	0.06367247883422221	0	0
ZBTB2P1	0	0	0.05134600737117151	0
FHAD1	0.020715256028238586	0.015887041770819208	0.019367529527743725	0.02114469673740388
FHAD1-AS1	0	0.014559568429081408	0.007987156702182235	0.05086701266927528
AL031283.2	0	0.06218357630302306	0.06822591901038746	0.06207194904228718
AL031283.1	0.022768023127041338	0.052384078762801586	0.04310565740488268	0.052290042820095924
EFHD2	7.478796929007527	7.00233939981329	7.8687047097323495	8.00484411038176
CTRC	0	0.012979460227475675	0	0
CELA2A	0	0	0	0
CELA2B	0.4474882889130506	0.1247963008206978	0.27384537264624803	0.4048598967554563
CASP9	2.282229649399439	2.0634644379080687	2.151006937378261	2.0083733119477483
DNAJC16	4.2198003596791835	4.4109345798031985	3.8229779819647445	3.9498034639530784
SCARNA21	0	0	0	0
AL121992.3	0	0	0	0
AGMAT	0.03809138085680777	0.058426442613632015	0.040064816737117676	0.021870584953348683
AL121992.1	0	0	0.01743418035871764	0
CHCHD2P6	0	0.20227051441743968	0.11096251257394112	0
RNU7-179P	0	0	0	0
CD24P1	0	0	0	0
DDI2	13.969399299874881	13.00948788577086	11.143559301841796	11.313073996532824
RSC1A1	0	0	0	0
AL121992.2	0	0	0	0
PLEKHM2	6.480683163425521	6.298862347373855	6.299014910084575	6.363966365271418
AL121992.1	0	0	0	0
AL450998.3	0.3845167115193086	0.3243849052154439	0.3559052017782573	0.6476051878554085
SLC25A34	0.04414800170454615	0.04062983220997403	0.04457780987467197	0.06083534490468619
SLC25A34-AS1	0	0	0	0
TMEM82	0	0	0	0
FBLIM1	0.04064335454555966	0	0.034199202335475756	0.04148591767753875
RPL12P14	0.3007469993668878	0.3690404895697778	0.5061249298015478	0.552567023923381
UQCRHL	7.206063653637624	8.668219389183703	7.326274442576899	6.893146887888231
AL450998.1	0	0.5676735841270267	0	0.3090842942037177
AL450998.2	0.9057677522380028	0.9780020657169151	1.4541114542013733	1.0036178254977168
SPEN	6.9900181493475895	7.844137603312688	6.822801299785708	6.62288991564417
snoU13	0	0.4475986135871067	0	0
AL034555.1	0.27936688092848355	0.2142533647976198	0	0
ZBTB17	2.829149720931059	2.6442099229079825	2.4332194738383843	2.8523231753780816
AL355994.4	0.10470055395365901	0	0	0.08015329831925895
AL355994.1	0	0	0	0
AL355994.5	0	0	0	0
TBC1D3P6	0	0	0	0
SRARP	0	0	0	0
AL355994.3	0	0	0	0
HSPB7	0	0	0	0
CLCNKA	0	0	0.01426934497139001	0
AL355994.2	0	0.06421514200610479	0.49318423557366725	0.1602496695800525
CLCNKB	0	0	0.01687657132376716	0
FAM131C	0.2227626030194274	0.44681791833085005	0.432560259772253	0.6690237368142099
EPHA2	1.729531283004846	1.823145572415776	1.41338533886141	1.514744425638794
AL451042.2	0.06520620782733409	0.10001650436349063	0	0.04991848114352077
AL451042.1	0.10835737477189343	0.041550974239244275	0.09117691750101413	0.16590554027111315
ARHGEF19-AS1	0	0	0	0
ARHGEF19	2.9722187614305207	2.935859332942253	3.1294767966768355	3.228413195476319
ANO7L1	0.1332959062520578	0.13630389941396312	0.09969898114683756	0.13605921694595813
AL109627.1	1.8600670915012931	1.435022677557912	1.6676265061192246	1.4239706176237392
C1orf134	0	0	0	0
CPLANE2	2.0035788026437014	2.154103874156501	2.473709710904261	2.279251208908864
MT1XP1	0.47537428932185494	0.24305086006611706	0.4000019606496103	0.6065363837868654
FBXO42	4.05669612199625	3.8362862858054885	3.556638589840869	3.656588309050087
SZRD1	20.47337417959169	19.376668577329234	21.526212640678057	20.160287069064548
RPL22P3	0.3867874795007219	0.4746190023338348	1.0414749211664394	0.17766262580213693
SPATA21	0.0065408801460175355	0.005016362624533707	0.03302279834923547	0.01502207288739773
NECAP2	4.856927584693857	4.582280652364483	4.055337481997918	4.4962509106360775
LINC01772	0.4178019948061419	0.36918264692323294	0.4203410433945058	0.4936776261503447
CROCCP3	0.764041109760166	0.8609385932450625	1.1313596367106284	0.924746188842086
RNU1-1	0	0.551310487467046	0	0
AL137802.2	0.3186292533832974	0.28509208991539137	0.6479311038270265	0.3455618100061384
AL137802.3	0	0	0.06367168564897518	0.028964253500476753
AL137802.1	0	0	0	0
LINC01783	0	0.02182880732607328	0	0
AL355149.2	0	0	0	0
AL355149.1	0.03341633326298755	0	0	0.025581806663119495
AL355149.1	0	0	0	0
NBPF1	7.38519572307094	7.459304933195218	8.119135767931773	8.486125443765994
AL137798.1	0.08694161043644547	0.7334543653322647	0.07315670076777533	0.3993478491481662
CROCCP2	2.7759280655084275	2.7982498413106183	3.06573033201412	3.3245031701562198
AL137798.3	0	0	0	0
MST1P2	2.6501442266341035	2.6047074274741626	2.63048	2.570485839137247
AL137798.2	0	0	0	0
RNU1-3	0	0	0	0
AL137798.1	0	0	0	0
AL021920.2	0.3490535122185641	0.5688577494663672	0.6792039213399008	0.6513419582516538
AL021920.1	0	0	0	0.609814958834362
EIF1AXP1	0.2710179856363679	0.6235511720316934	0.7981648318249696	1.0373863667527075
ESPNP	0.306574240839426	0.32732303263646156	0.32372175807824877	0.33133735474908016
AL021920.1	0.36297051647727846	0.5010679060968964	0.42758830276337656	0.6113169661221314
AL021920.2	0	0	0	0
AL021920.3	0	0	0	0
CROCC	0.9365007407891057	1.0162127621941865	1.1037800581756572	1.0118462066247678
CROCCP4	0.07735749590014437	0	0	0
RNU1-4	0	0	0	0
MST1L	0.22252326113971319	0.2261226291555098	0.2902241481194983	0.2384931284833518
BX284668.1	0	0	0	0
BX284668.3	0	0	0	0
MIR3675	0	0	0	0
BX284668.2	0.017900519852994238	0	0	0.027407413880196047
BX284668.5	0.027674371772727708	0	0	0.01059302980134807
BX284668.4	0	0	0	0
RNU1-2	0	0	0	0
BX284668.6	0.13458084903175804	0.20642675786437337	0	0.5151404903395295
MFAP2	0.010867701304555683	0.025004126090872658	0	0.024959240571760386
AL049569.2	0	0	0	0
AL049569.1	0	0	0	0
ATP13A2	4.314657408392804	4.285801459395448	4.315117286520486	4.9009248271673815
SDHB	27.88794314008738	26.406681115488052	28.481723082778064	30.06802337257776
PADI2	1.3066454632493387	1.216834130921015	1.5004073543966883	2.0344443384979036
Y_RNA	0	0	0	0
LINC02783	0	0	0	0
AL590644.1	0	0	0	0
PADI1	0	0.009220367116520044	0.010116304939945274	0.027611446229090023
PADI3	0	0.01417606145258632	0.015553541273299366	0.014150613657492251
MIR3972	0	0	0	0
PADI4	0	0	0	0
AC004824.2	0	0	0	0
PADI6	0	0	0	0
RCC2-AS1	0	0	0	0
RCC2	27.421136684123383	27.009213030764815	28.429852516756515	28.57593794104379
AC004824.1	0	0	0	0
snoU13	0	0	0	0
ARHGEF10L	1.463655562671892	1.4606886111240291	1.6088587786148267	1.5119638927800416
LINC02810	0	0	0	0
ACTL8	0.1917996048023103	0.1470958567428344	0.17483816718198802	0.17130376826258106
AL357509.1	0	0	0	0
LINC01654	0	0	0	0
IGSF21	0.5733330531946409	0.6409234351496222	1.1938073682163772	1.6440675629372168
AL365209.1	0.00910650577412483	0	0.015325272090391372	0
IGSF21-AS1	0	0	0	0.10494489989242507
AL591896.1	0	0	0	0
KLHDC7A	0.022914057094620025	0.03514671329235979	0.01928094970672563	0
DYNLL1P3	0	0	0	0
AL031737.1	0	0	0	0.2023601208688017
PAX7	0	0.006984004321380777	0.007662636045195686	0
TAS1R2	0	0	0	0
RP13-279N23.2	0	0	0	0.005164374794431538
ALDH4A1	3.2784072684289165	2.875254199779952	2.929309512488528	2.8763050825417005
MIR4695	0	0	0	0
MIR1290	0	0.5795828201576637	0	0
IFFO2	4.431236173549151	4.43368194581849	4.639737906405385	5.229071982340158
AL137127.1	0.09529843189814965	0.1063079599583722	0.08747838292866257	0.1724403263958425
UBR4	14.295000860625274	14.011727841460525	12.551409804703896	12.757820529641728
AL137127.1	1.7683923562773007	1.3562237991689332	0.7440036468082751	1.1281576738435697
EMC1-AS1	0.40692789263448725	0.49041623244110005	0.586985125687002	0.3560260903648346
EMC1	8.220083888965164	8.648833989701208	9.463408185466639	9.021031680661244
MRTO4	9.651437155738789	10.249500412342158	10.73119501004111	10.35468663081774
AL035413.2	9.650518758445445	8.134675688230573	9.217744296739694	8.852210656117684
AKR7L	1.0541356170005585	0.9227678787698064	1.084109360113214	0.7580828299671385
AKR7A3	0.7277334799495064	0.7069479337231751	0.44905569903380116	0.38998043046444375
AL035413.1	5.670083428063726	5.2096215777600285	3.63735116217379	4.168811213821953
AKR7A2	14.910364149409018	12.590061845176697	13.91090479433777	14.543795727932823
RNU6-1099P	0.27545052278462623	0.8449992518186499	1.6224378590834658	0.4217411864835774
SLC66A1	1.898311477016462	2.2216622175514917	1.9758845919207113	1.5120504936101455
RN7SL85P	0	0	0	0
CAPZB	10.976430681093438	10.837810203372424	8.022957519525706	8.166646783212432
RN7SL277P	0	0	0	0
MICOS10	0.8121266599691982	0.8868251728142356	0.5385427857067198	0.5270225629634194
RNU4-28P	0	0	0	0
snoU13	0	0	0	0
AL031727.2	0	0.10919676321811056	0	0
NBL1	0.034191654220365436	0.032778030722373674	0.0287704426453316	0.013087676030667858
MICOS10-NBL1	0	0	0	0
AL031727.1	1.1659729821608575	0.8942134939575384	0.3270345700256154	0.5950721796097949
HTR6	0.13960992286399743	0.13086369991980934	0.10442156446431933	0.04750137574078188
TMCO4	6.674001739280389	6.255891722856203	7.518339762599656	7.541458549866979
RNF186	0	0	0	0
AL391883.1	0	0	0	0
OTUD3	3.60014033316197	3.910100568410068	3.8902151467099357	4.175084608501693
PLA2G2E	0	0	0	0
RN7SL304P	0	0	0	0
PLA2G2A	32.376797739557695	35.57572220965392	38.017040943734415	47.67052010543748
PLA2G5	0.8642651651464964	0.8183875907612254	0.5713971753863673	0.49960303928440547
PLA2G2D	0	0	0	0
PLA2G2F	0.10529414982494024	0.05617578126411652	0.030817174973937045	0.056074938743389605
Z98257.1	0	0	0	0.01540146995008286
PLA2G2C	0	0	0	0
UBXN10-AS1	0	0	0	0
UBXN10	0	0	0.008917699230591816	0
LINC01757	0	0	0	0
Z98257.2	0	0	0	0
VWA5B1	0.08781416227397604	0.08861427781930721	0.08944688660598153	0.0955316204916932
AL020998.1	0	0	0	0
LINC01141	0.013698910498700912	0.01050603299379451	0	0
AL139254.1	0	0	0	0
AL139254.2	0	0	0	0
AL139254.3	0	0	0	0
CAMK2N1	10.046912427218444	11.401651133128457	12.699947086912848	12.61977528437682
MUL1	8.254439883776527	8.741722593490035	7.548307180001585	8.279971065853545
RPS4XP4	0	0	0	0
FAM43B	0.024079416615976314	0.03693419932377269	0.04052307444489516	0.018433948919012573
CDA	0	0	0	0.05503208165090583
PINK1	1.1769767734378889	1.028930394569161	1.1956193510333686	1.391231064785366
	hsa05012 Parkinson disease
PINK1-AS	0.38475038136425627	0.5087492682005152	0.5693478278523826	0.24883963996549585
AL391357.1	0	0	0	0
DDOST	50.9417447725845	48.4970877100835	48.78906678138794	50.37528753105245
KIF17	0.04615490862767004	0.010113525720871985	0.022192502514788225	0
AL663074.2	0	0	0	0
SH2D5	0	0.020150416747179753	0	0.020114244240580694
AL663074.1	0	0	0	0.15092410352422334
HP1BP3	14.209598624391553	15.991879880164834	15.443539783637897	14.77926782504393
RP5-930J4.4	0	0	0	0
EIF4G3	18.53286000725516	18.98327010820903	21.37317687614435	20.25181751732944
RNU7-200P	0.47537428932185494	0.3645762900991756	0	0
MIR1256	0	0	0	0
RPS15AP6	0	0	0.06441590015656062	0
AL627311.1	0	0.393108347585198	0	0
HSPE1P27	0	0.15272790531181682	0	0.304907479417181
AL031005.1	0	0.3531832810335763	0.38750189937931	0.7050985461522309
AL031005.2	0.18569976738585514	0	0.08928936655364839	0.040617738032171724
ECE1	3.339328751590962	3.300243554354251	2.9829374454683175	2.8312002925959314
AL031005.1	0	0	0	0
ECE1-AS1	0	0	0.05769706450626407	0
PPP1R11P1	0	0	0	0
AL592309.1	0	0	0	0
AL592309.2	0	0	0	0
NBPF2P	1.025542717962126	1.4020467918791293	1.0880537447019656	1.0581811766762679
HS6ST1P1	0	0	0	0
CROCCP5	0	0	0	0
NBPF3	1.6484573491428154	1.161377788483868	1.4999486322421676	1.4540846119122932
PFN1P10	0	0	0	0
ALPL	0.059342025378432924	0.015170288581307976	0	0.030286112049491797
LINC02596	0	0	0	0
AL359815.1	0	0	0	0
RAP1GAP	4.291667519723076	3.9355234485006405	4.576495064641692	4.457742050947485
USP48	7.764763741893591	9.041968012780838	7.672186705706056	7.887719231674532
AL590103.1	0	0	0.3231286196778611	0
LDLRAD2	0	0.010059514902602975	0.03862947283532062	0.020082913642075116
HSPG2	1.5665469322359356	1.604393242200434	1.8875906629661325	1.7795974345098367
AL590556.1	0	0	0	0
AL590556.2	0.10145681906352844	0.15561948355352076	0.021342617521752014	0.0776700636036881
CELA3B	0	0	0	0
RN7SL421P	0	0	0	0
AL590556.3	0	0.014030869016852195	0	0
RN7SL386P	0	0	0	0
RNU6-1022P	0	0	0	0
CELA3A	0	0	0	0
RN7SL768P	0	0	0	0
RN7SL186P	0	0	0	0
RNU6-776P	0	0	0	0
LINC01635	0.05567986008429788	0	0	0.01420853493505755
LINC00339	0.4150052908373049	0.4083564397072594	0.5864003238216127	0.45557908189219604
CDC42	14.50303351535936	15.301050541674318	14.286198542247606	13.884697651911829
CDC42-AS1	0.286258798931187	0.30735452584118533	0.2505062783866247	0.3243343739876618
AL031281.1	0	0	0	0
CDC42-IT1	0	0	0.10751497786246751	0.06521142623373233
MPHOSPH6P1	0.1207918276145697	0	0.30491952738044065	0.09247194047898112
RP1-224A6.9	0	0	0	0
WNT4	0.640170709620098	0.4326305309176883	0.43733547697690733	0.5531611820136212
AL445253.1	0.10902542270513568	0.16722858189505957	0.24463745065623518	0.2782139762869469
MIR4418	0	0	0	0
PPIAP34	0	0	0	0
AL591122.1	0	0	0	0
ZBTB40	4.477715767430617	4.81706711669047	4.411495066507786	4.286728471666482
ZBTB40-IT1	1.4034859970454765	1.490355823262564	1.1809581695369444	1.570329362859181
EPHA8	0.010847701854234454	0.016638741248545367	0.0045638795657482216	0.00830443631831851
C1QA	0	0	0	0
C1QC	0	0	0	0
C1QB	0	0	0	0
EPHB2	0.7700334245534746	0.8759035668969488	0.7549413801905637	0.6886485001729683
MIR4684	0	0	0	0
AL611946.1	0	0	0	0
AL512444.1	0	0.1883644165512407	0	0.09401313948696412
MIR4253	0	0	0	0
LACTBL1	0	0	0	0
TEX46	0.3125946084328562	0.2739846058927138	0.18787970878996849	0.06837319235415573
KDM1A	22.045307897341715	22.179910048908596	20.204804918224728	20.066275095791134
AL031428.1	0	0	0.22342451856104362	0
MIR3115	0	0	0	0
MIR4419A	0	0	0	0
LUZP1	3.622354053463719	3.297645014545846	3.605236143158758	3.6678557629621125
AL161672.1	0.036030814105079474	0.05526584348691659	0	0
RNU6-514P	0	0	0	0
RNU6-135P	0	0	0	0
HTR1D	0	0.015946193993755832	0	0
AL109936.2	0	0	0	0
LINC01355	1.9022661224917583	1.8062508271041005	1.7530982079974995	1.6278172841612164
AL109936.8	1.7078844500470618	1.0478550324704783	1.3139137250477266	1.045974002239071
HNRNPR	21.938446743581544	22.637599106690605	24.47997245760746	24.789301399439616
ZNF436	3.2145870245742825	3.5138268093804372	3.4407189126667697	3.5358054967934693
ZNF436-AS1	1.2895905365522575	1.200347665681803	1.0387485470272604	1.1391270453917868
Y_RNA	0	0	0	0
AL109936.3	0.3174037562549001	0.20864981525675896	0.11446209950896542	0.06942508762114274
TCEA3	8.452995662205327	7.214741571089156	9.717598652189716	8.884049817968135
AL357134.1	0	0.10612079805703703	0.232864991176299	0
ASAP3	5.9501841177868275	5.147922466773283	5.812217743376595	6.038855230878771
E2F2	2.989409756431175	2.5823375158104915	3.450767555073167	3.0279735442231286
AL021154.1	0.9695133532222043	0.8922524994532455	0.8701797038693277	0.7422089959497168
ID3	6.9348719854011796	5.90779306456164	18.401159713841032	15.519709176270498
AL450043.1	0.04458881382444026	0	0	0
MDS2	0	0	0	0
AL451000.1	0	0	0	0
RPL11	216.69844907371962	226.5813535354691	229.4594173094796	246.183606119215
RP5-886K2.1	0.10396192570707236	0.07973096996877913	0	0.07958784295192729
ELOA-AS1	0.6685432325524469	0.9448740013652646	0.7232699094053227	0.7750143449605857
RN7SL532P	0.10488685387172603	0.08044032023540529	0	0.16059183969303484
ELOA	12.120589420227464	12.507313401721781	13.460425836647582	12.21699962882352
PITHD1	14.417863742313013	14.115628896090216	11.915014684274263	13.020798186836966
LYPLA2	18.85643507064613	18.61088901383065	18.19820894304259	19.00172549116037
GALE	10.052934212465566	9.727319452952063	9.086062235357696	9.5101837789999
HMGCL	5.540627555500427	6.197149141547216	6.160371347062122	6.538824328496311
FUCA1	27.78861136309388	28.04761805804503	26.10857936609401	28.140562201491285
CNR2	0	0.008586412150483906	0	0
RN7SL24P	0	0	0	0
snoU13	0	0	0	0
BTBD6P1	0	0	0	0
AL590609.2	0	0	0	0
MIR378F	0	0	0	0
H3P1	0	0	0	0
PNRC2	19.40346058673187	18.20242461787234	20.82384437923994	20.341952700284704
SRSF10	4.840961649842864	4.2996639838745265	5.098035106572723	4.447947118796401
AL590609.1	0	0	0	0
AL591178.1	0	0	0	0.09939715188049071
MYOM3	0	0.009812776204101968	0	0.009795161049217013
MYOM3-AS1	0	0	0	0
IL22RA1	0.12555146299448355	0.08024043303567231	0.052822410139032674	0.024028917440757608
IFNLR1	0	0.009151307686699955	0	0
LINC02800	0	0.0733490426808509	0.026825442466496315	0.024405790672656993
AL590683.1	0	0	0	0
AL590683.2	0	0	0	0
GRHL3-AS1	0	0	0	0
GRHL3	0.08302311531818313	0.10419132900145454	0.057157770561455205	0.05200214629752689
STPG1	1.3332374910248714	1.338536001999652	1.3083368089018743	1.3122736424687276
NIPAL3	11.706471324015336	11.799839887405309	11.11729587184779	11.598555906054576
RCAN3AS	0.27075123565050535	0.6229374405631583	0.5207374605832197	0.5625983150401003
RCAN3	4.558478475133417	5.1141809929434645	5.215043774442987	5.392650578809554
RN7SL857P	0	0.17387484604729914	0	0
NCMAP-DT	0	0	0	0
NCMAP	0	0.016355810409659104	0.005981698398522875	0.01088429979588586
AL445686.1	0	0	0	0
Y_RNA	0	0	0	0
SRRM1	21.109690796763033	20.68346865306656	22.843535347807727	24.061287625928994
snoU13	0.2806971994090954	0	0.7085749017221669	0
AL445648.1	0	0	0	0
CLIC4	31.650541500866396	32.587423575285165	38.45212489959044	35.78181760245287
RNU6-1208P	0	0	0	0
RUNX3	0	0	0	0.00498853713837528
AL445471.1	0	0	0	0
AL445471.2	0	0	0	0
MIR4425	0	0	0	0
LINC02793	0	0	0	0
AL050344.1	0	0	0	0
IFITM3P7	0	0	0	0
AL031432.1	0	0	0	0
SYF2	7.94440774950974	8.88452996805163	8.6895734700993	8.874561293314905
AL031432.4	0.551781481030208	0.5883162599134643	0.5775370774310813	0.4327180118852048
AL031432.5	0.15512213651555268	0.11896699992709939	0.3263173889509979	0.11875343935195468
RSRP1	8.316436564067839	9.065002560566992	9.323076901559864	10.077985044795751
AL031432.3	0.3038474838964434	0.09321125767484076	0.1534028137749021	0.3721757274535487
AL031432.2	1.2200237752094667	0.9356663828689082	1.2967383822366452	0.8848295481126036
RHD	0.11565097410003478	0.06822737695788977	0.08982839080087837	0.10896784051613106
SDHDP6	0.2456100494829584	0.09418220827562035	0	0
AL928711.1	0.38527066585562103	0.24622799549181795	0.054030765926526884	0.14747159135210058
TMEM50A	16.567662606983347	18.158079437378074	15.860542858315945	17.061042296797105
RNU6-1171P	0.9210376855610941	0.7063665620671526	0	0
snoU13	0.5667924218837503	0	0.9538508292413784	0.4339067976321421
RHCE	0.44821562667666887	0.2043904889828506	0.2854103590989411	0.23184498023912237
AL031284.1	0.36995655989064863	0.37830510437069265	0.3112985969909101	0.18881299980645513
AL031284.1	0	0	0	0
MACO1	8.725668910507917	10.373061310557391	8.79441355153285	8.709978321305469
LDLRAP1	4.741174814819052	4.9407520021855875	5.143797322313776	5.3141666632363265
AL606491.1	0.915316954594876	1.0295694817707566	0.20538402948468604	0.4204314312460508
MAN1C1	1.0514482951497357	1.089366557054594	0.9946425886128799	1.0674126450946249
AL031280.1	0.026504681598880406	0	0.04460453518035223	0.06087181693400556
SELENON	9.386626093788882	8.799144832879943	10.209504917372096	10.431822145832419
AL020996.2	0	0	0	0
AL020996.1	0.11607778922932516	0.17804585023103314	0.11543200153368635	0.14541237471667923
MTFR1L	6.340018596624098	6.149056785950801	5.989334170154593	5.709875133788223
AL020996.3	0	0	0	0
AUNIP	2.8151317963993576	2.5532452476048575	2.7189502042827334	2.698583140090931
AL033528.3	0.06943040268069496	0.2662394580229551	0.233687835668088	0.05315230501029774
PAQR7	0.15196982133613443	0.0959818683063647	0.0526541859029211	0.04790478445195624
Y_RNA	0	0	0	0
STMN1	29.600591332596405	30.50617056398611	24.09347490784602	22.65344943283774
SNRPFP2	0	0	0	0
AL033528.2	0	0	0	0
MIR3917	0	0	0	0
AL033528.1	0	0	0	0
PAFAH2	5.18790555113411	5.301006505315549	5.587379165753846	4.9050333645372595
RNU6-110P	0	0	0	0.8678135952642843
SCARNA17	0	0	0	0
SCARNA18	0	0	0	0
EXTL1	0.03244518487225343	0.04478942533583002	0.04914158829645147	0.08941804548297777
SLC30A2	0	0.012979460227475675	0.021361000482580397	0
AL391650.2	0	0	0	0
TRIM63	0	0	0	0
AL391650.1	0	0	0	0
PDIK1L	3.6906141645991912	4.069662789172859	4.291073664705622	4.497786515455283
FAM110D	0	0.016151289736440793	0	0
C1orf232	0	0	0.06517771763541615	0
AL391650.1	0.04265297530818381	0.02180774721287881	0.0239267935940915	0.02176859959177172
ZNF593	0	0	0	0
CNKSR1	0.6772883182711884	0.616465363258606	0.7515188351598739	0.7236162857481481
CATSPER4	0	0.02226968471541762	0	0
ZPLD2P	0	0	0	0.014141744579674957
AL355877.2	0	0	0.05517268422753246	0
CEP85	7.991277411748734	7.174322850802941	7.823245343503923	7.485967538390565
AL355877.1	0	0.12627782115166974	0.4156444954236174	0.1260511367422983
SH3BGRL3	17.192703463807092	15.817450321357612	20.27041899218893	19.98745102517374
UBXN11	3.7154785546784272	3.2627407866911335	3.658861471690356	3.4823234320171403
CD52	0	0	0	0.024157551902431896
CRYBG2	0.24365086852261575	0.2622622768516187	0.33810172975575475	0.2781534511289439
AL451139.1	0.42591338060628625	0.1306573987638664	0.14335330381662334	0.13042285246746466
RN7SL490P	0	0	0	0
ZNF683	0	0.01900271541500537	0	0
LIN28A	0	0.011372945904980572	0.012478048583786587	0
DHDDS	4.640663488447624	4.4538376666716335	4.457653803986813	4.433772313037139
AL513365.1	0	0.25349977554559494	0.3244875718166933	0.16869647459343096
DHDDS-AS1	0.39733901740304145	0.34057959535037974	0.3343394659196584	0.23260982965846796
HMGN2	57.67099562647829	55.23702345000259	55.635017134591834	57.40196430161731
DPPA2P2	0	0.050398506100666415	0	0
RPS6KA1	11.64101471784627	11.14436109616212	10.77313234331493	12.048509215555729
MIR1976	0	0	0	0
RN7SL679P	0	0	0	0
Y_RNA	0	0	0	0
AL627313.1	0	0	0	0
snoU13	0	0	0	0
AL627082.1	0	0	0	0
AL512408.1	0.4863078979762576	0.48598019470220094	0.5704027958863443	0.2820394184608924
ARID1A	6.128000782883675	6.024257794162775	6.250209442727151	6.170574440409211
RN7SL501P	0	0.1620339067107447	0.17777864917760458	0.3234860713529949
PIGV	4.6880065303218625	4.877201275962301	4.540212990002815	4.04230883134685
RN7SL165P	0	0.15642719713597847	0.1716271388254383	0
AL034380.2	0	0	0	0
ZDHHC18	2.8501561786154297	2.54602453140688	3.079575534407879	2.876182201447342
SFN	0.6759909618797022	0.8986192349233502	0.3412860765175575	0.4140028160893834
GPN2	7.727368935001495	7.5421628246171375	6.337364933546121	6.874355861962629
AL034380.1	0	0	0	0
GPATCH3	4.131015387530082	3.604817675239378	4.0330835601167365	3.659163704020922
NUDC	46.40374137141512	48.31071082362651	45.15921011642925	45.340213254260874
NR0B2	0.05059777843425752	0	0	0
KDF1	7.801263674143348	7.250253014425114	6.5242368309512715	8.234638762178939
RPL12P13	0.11860445045454734	0.18192136809777779	0.19959856386539915	0.1815947965945384
AL356390.1	0.5939185075658441	0.4554907805773075	0	0.1136682794804604
OSTCP2	0.4646676611839754	0.254546508853028	0.39099290748182625	0.2032716529447873
TRNP1	2.44244859718273	2.569903611361041	2.731898180970254	2.07503483213269
TENT5B	0.037119906722865255	0	0.020822940017024213	0.0568341397402302
SLC9A1	13.47822315128758	13.171826513316784	11.973714864694921	13.006137379484704
AL590640.2	0	0	0	0
CHCHD3P3	0	0	0.077500379875862	0.0705098546152231
NPM1P39	0.1359778820666898	0.2085695961813046	0.4576723702011689	0.3643415786346015
SNRPEP7	0	0	0	0
AL590640.1	0	0	0	0
WDTC1	14.335216895892515	13.71672804268585	14.013264424178871	14.398276926875129
Y_RNA	0	0	0.4769254146206892	0.8678135952642843
FO393419.3	0.10451491467359933	0.16031014174573677	0	0
TMEM222	6.894201657068565	6.181180854121143	6.820587497922153	6.502785519473659
RNU6-48P	1.101802091138505	0.8449992518186499	0.9271073480476948	0.4217411864835774
ACTG1P20	1.1335848437675007	0.7727770935435518	0.794875691034482	0.6267542632464275
SYTL1	6.566022239759318	6.452425787593361	6.8706640497397435	7.0267413854368455
MAP3K6	3.2417448925839825	3.5719086020576385	3.4312733450085786	3.4516205893090763
FCN3	0.24481666215191056	0.0834470880891514	0.17166673899591028	0.0728851289054452
CD164L2	1.404189851607686	1.2582818598106953	1.2934867814787798	1.3352317503865718
FO393419.1	0	0	0	0
GPR3	0.6620093051108283	0.6346391198731555	0.6730964204473556	0.8552248159225937
WASF2	40.06505811597516	36.370840437948964	34.95019776225084	38.41027749351374
FO393419.2	0	0	0	0.2108705932417887
BX293535.1	0	0	0	0
AHDC1	3.7547521605903875	3.86309378333845	3.4672943244449774	3.5706183578561093
FGR	0	0	0	0
AL031729.1	1.688569090195339	3.2963772896467125	1.0333383983448268	1.4101970923044618
LINC02574	0	0.05125562355135802	0	0
IFI6	34.6187656444626	29.771421086269736	65.151863291366	60.749012983453014
AL445490.1	0.2677759473466536	0.24643678967333738	0.6459147347618783	0.8063149940250831
RNU6-949P	0	0	0	0
CHMP1AP1	0	0	0	0
RNU6-424P	0	0	0	0
AL020997.5	0.06304429077637436	0	0.053048388364226394	0
FAM76A	4.551761849118982	4.673155877156216	3.768585651078108	4.306799250667073
AL020997.1	0.506702680881748	0.5181370770463928	0.7816657225301841	0.25860347824494434
RPEP3	0.08719883413596156	0.03343747039371137	0	0.13350978388681298
STX12	33.43553380806683	34.24158833471331	32.479611977651444	32.09060975952821
AL020997.2	0.32036093410820665	0	0	0.24525166822686292
AL020997.3	1.2314710001931064	0.8814825064236335	1.2434601339414069	0.7542001162185423
RNU6-1245P	0	0	0	0
AL020997.4	0	0.030732467690209226	0	0.06135459816960268
PPP1R8	14.993119326163967	14.461569344601829	15.232472532048643	14.812329529399053
SCARNA1	0.710197733444699	0.5446681924373226	1.4939832265226412	0.5436904452258167
AL109927.1	0	0	0	0
THEMIS2	0.012756202526706345	0.009783046953537712	0	0
RPA2	41.71775338214329	39.04591822948081	41.66320270196769	41.652424161998326
SMPDL3B	8.544241451033146	7.9023930218192335	9.173157993568045	8.921892831823348
AL512288.1	0.3001344800199085	0.2762166597085403	0.3030564752783198	0.2757208164179803
XKR8	3.477547403177285	2.4236390608746445	3.026304649795885	2.540758870657119
EYA3	8.61164501020261	8.708628847403252	8.041508905674746	8.187221474873477
AL512288.2	0	0	0	0.12295996445161522
RN7SL559P	0.09990917267103393	0.1532456270247382	0.8406820867890116	0.3059410640931714
SPCS2P4	1.38493772395677	1.5268305130144622	1.0196819437411504	1.4246925102870336
AL137792.2	0	0	0	0
AL137792.1	0	0	0	0
RNU6-176P	0	0	0	0
RNU7-29P	0	0	0	0
PTAFR	0.028016355454329858	0.010743217674025137	0.03536139005742752	0.042895729043481726
DNAJC8	37.14724607325242	38.60298146666298	39.93574208374986	35.75620068620387
AL353354.1	0	0	0	0
AL353354.2	0	0	0	0
ATP5IF1	44.746287486926754	49.027236365462706	44.14978943831578	45.88686268891822
AL353622.1	6.652307150006298	6.83341554337046	5.138534184468464	5.9859060123730785
AL353622.2	0	0.10637049405246533	0.40847259040454326	0.21235909154702481
SESN2	6.597843616959889	5.654197044484384	7.471555975553927	7.670950792107924
MED18	11.412282517373756	11.161782382847937	10.56187626191222	9.307160978064946
PHACTR4	5.482169370173127	5.335061047707957	5.477244286101648	5.0726236803954405
Y_RNA	0.8754417605333171	0	0	0
CR391992.1	0	0	0.06294447096516709	0.11453377399427102
RNU6ATAC27P	0	0	0.8336175314378433	0.7584253269536602
RCC1	19.103003848674543	18.59807927615491	20.692282495250726	19.56285760558988
SNHG3	7.224107717669012	8.34922511719296	8.280862507283885	8.808902384805956
SNORA73B	3.4674359927005898	2.7700649492829514	5.3490458267261625	3.7605255794785655
snoU13	0	0.22603729986148885	0	0
PRDX3P2	0.2894259175576597	0.3699464809517003	0.20294698494497415	0.3692823809635253
AL513497.1	1.1036534148634136	0.9983404506604405	0.4643325688193748	0.3682895910771134
TRNAU1AP	7.581949753002112	6.208029761911455	7.070134399809559	6.793545166545827
SNHG12	3.5995171808894892	3.740795445433923	4.18567452494107	4.072580444723623
SNORD99	6.7708716343950694	4.276381348730871	5.027051667623481	5.488334629509257
TAF12	12.409770921244215	12.428666252546565	11.651918473762462	10.755392799843701
RAB42	0.16076294147975465	0.06164653632586061	0.13527339032877733	0.08204783082498687
LINC01715	0.4219068334676586	0.9707123306935107	0.7100239301510465	0.4152727633780011
AL360012.1	0	0.3450951142923494	0.3786278100805472	0.6889512512021798
GMEB1	3.01622373819295	3.027129035147668	2.7760470487814572	2.5535942392929227
SCARNA24	0	0	0.3815403316965514	0.17356271905285686
YTHDF2	36.62612934204439	37.97596362650115	38.15454475497519	37.59315434481147
OPRD1	0.018923406701736763	0.004837609413836038	0.021230708665832713	0.02655908916485664
RP1-212P9.2	0	0	0	0
AL009181.2	0.027164245104106	0.04166586172562007	0.16000078425984413	0.12477319895044085
Y_RNA	0	0	0	0
EPB41	11.952621104633584	11.375918127376085	10.652900713232077	10.372527564943978
AL138785.2	0.17808583648311185	0	0.1498496771013646	0.20449988045502773
Y_RNA	0	0	0	0
TMEM200B	0	0	0	0
AL357500.1	0.10563873096041224	0.1620339067107447	0.2666679737664069	0
SRSF4	12.651455649042692	12.795774924023643	12.146595990173711	13.003407210438601
RP11-242O24.5	1.0131414541172035	0.5650932496537222	0.9300045585103439	0.7756084007674541
MECR	7.856197716182788	6.718846757603463	7.75528209255605	8.075406065550153
AL590729.1	0.25718329788791455	0.433928498861497	0.5626554629730993	0.5119040055834696
PTPRU	8.645238497215178	7.858195863188246	8.9558056457566	8.063575352105492
AL645859.1	1.0377889414772892	0.6367247883422221	1.2225412036755696	0.9533726821213263
LINC01756	0.0960486227028329	0.08418521410111317	0.11545680428433817	0.06302556837114914
AL139151.1	0	0	0	0
AL671862.1	0	0	0	0
AC092265.1	0	0	0	0
AC092265.1	0	0	0	0
AL645944.2	0	0	0	0
AL645944.1	0	0	0	0
AL645944.1	0	0	0	0
LINC01648	0	0	0	0
AL137076.1	0	0	0	0
AL021921.1	0	0	0	0
AL161638.2	0	0	0	0
AL161638.1	0	0	0	0
MATN1	0.06401652028226545	0.08837253252621198	0.0430931738666826	0.0686108055334925
MATN1-AS1	0.41016389973297235	0.6628330363731533	0.43141364543223376	0.48782165817291523
AL137857.1	0.05473204445302695	0.0839507148974889	0.09210815806973385	0
LAPTM5	0.05478291066534388	0.028009578669329478	0.015365626741187011	0.013979648994344108
MIR4420	0	0	0	0
AL137027.1	0	0	0	0
LINC01778	0.921473989533411	0.8137771098755638	0.9398435456286439	0.7054325577799676
RN7SKP91	0	0	0	0
AL445235.1	0	0	0	0
SDC3	7.0251774663151085	6.878700561956136	7.884086769197387	7.715863949061752
PUM1	29.108185112262166	29.325787733124745	26.878971804340644	26.635494272047545
SNORD103A	3.4271169695296524	2.3655066264574414	2.0186145456038473	2.88598474704169
SNORD103B	2.741693575623722	3.4168429048829707	1.1534940260593414	4.460158245428065
SNORD85	0	0.9289204103896802	1.3589107704260734	1.2363371768148708
AL356320.2	0.23253022436256418	0	0.09783085428116703	0
AL356320.1	0	0	0.45644395509710134	0.4152727633780011
SELENOWP1	0	0	0	0
AC114495.1	0	0	0	0
NKAIN1	0.017754943336117476	0.02723340962186613	0.05975932906090564	0.04077678339193625
SNRNP40	18.44065779292683	17.823625522908756	16.843920997974845	16.32882704667847
AC114495.2	4.451330873924555	4.293156953890978	5.391330773973008	6.350727408821925
ZCCHC17	22.860529332406543	21.368231991070473	20.087969363763253	20.848306830529264
AL451070.1	0.20141143009992035	0.20595653745921536	0.11298460847506077	0.10279340991740953
FABP3	2.5298889217128764	2.3121125808435554	2.199724659137485	2.4370788090182973
SERINC2	14.523152752161494	14.59551394528559	16.322675603982244	20.046695166154272
AC114494.1	1.8115918543423883	0.9618608504744207	1.1725825796820726	1.6535644392033406
AC209007.1	0.04392430095075262	0.06737326374410994	0	0
RNU6-40P	0	0	0	0
LINC01226	0.00598562265189988	0.022952609652872547	0.015109740999355713	0.045822813722322074
RP11-439L8.3	0.050554384113130374	0	0	0
AC114488.1	0	0	0	0
TINAGL1	0.4688031241787958	0.7661555893809224	0.3005506115996314	0.3845263800262119
HCRTR1	0.03456591783184716	0.04418242765079922	0.00969512179838774	0
PEF1	13.93447568186717	13.066033752677157	15.71901541989593	16.036789245819524
PEF1-AS1	0.19950274777496624	0.23460550075876554	0.24621059310743162	0.14254699850009
AC114488.2	0	0	0.155000759751724	0.04700656974348206
COL16A1	1.172175487427585	1.1969985618948398	1.5009259779265611	1.7459437900615926
ADGRB2	4.9362679878034506	4.636737288288147	5.554127275683231	5.495332248299389
MIR4254	1.5512213651555269	1.189669999270994	1.957904333705987	0.5937671967597734
AL354919.2	0	0	0.27709633028241165	0
SPOCD1	0.06655911009277067	0.0446650980671961	0.07000740031129382	0.02866173342157269
AL354919.1	0	0	0	0.019993933076536456
AL136115.2	0.10041978173068147	0.3465648549835434	0.16899571761687113	0.26906656616371344
PTP4A2	25.760495887631222	26.664179394811587	26.016466222370465	24.298780667399956
AL136115.1	0.33747945730482837	0.37385304048337853	0.5521655563674646	0.531066589468347
AL136115.1	0.3420488116590524	0.21860473874418654	0.47969287350630263	0.4364246320478026
AL136115.3	0	0	0	0
KHDRBS1	60.54315440979472	63.65909395929798	64.62447026217477	61.97227312185839
AL445248.1	0	0.3260153363386859	0.5166691991724134	0.3615889980267851
TMEM39B	2.167925086932464	1.6869665723426508	1.5661361301071215	2.096826964660815
MIR5585	0	0	0	0
KPNA6	21.212645335792484	19.99385852067025	18.278324808270888	18.73858247046594
AL049795.2	0	0	0	0
TXLNA	19.69875203283736	20.13738635449635	21.022394791512667	19.827690990430195
CCDC28B	5.051653111437995	4.933035465394452	4.945943334590143	5.5407034087987945
AL049795.1	0.0434387707265365	0.14991420035028738	0.036551395077783114	0.0997633904651646
IQCC	3.401669450466155	3.019303722927878	3.342712106994403	3.1595699178669783
DCDC2B	0.7411667624846899	0.5805131296603245	0.7032672245557086	0.688121855634922
TMEM234	1.9890906275685125	2.044526683149283	2.5348766086532293	2.577924004078277
EIF3I	168.31336330133033	152.14603412705782	160.1153355459664	159.9433279508309
MTMR9LP	0.2189836307446843	0.09923961155688467	0.20938974637179875	0.18288270295336487
FAM167B	0.4668406431566264	0.31029407583942503	0.26188090348760124	0.2382592764189165
LCK	0	0	0	0
Y_RNA	0	0	0	0
HDAC1	45.17589987312872	47.971657915636705	47.9181370439722	46.85580737153626
MARCKSL1	127.65367849970684	125.81183475472908	138.05294058715	149.75453934422856
AL109945.1	0.2574079121218778	0.0987062444809995	0.4692890542701396	0.1970581089683091
TSSK3	0.8767043410424693	0.6723662245744666	0.8450014376946339	0.7809853015250238
FAM229A	2.8592635637524015	2.3835216154111305	2.2664434466332932	2.8788839058363145
BSDC1	19.67387020511556	17.618726227443112	18.741472823177673	19.18461718046217
GAPDHP20	0	0	0.24627727467999844	0.04481261862337913
AL356986.1	0	0	0	0
LRRC37A12P	0.03272982336252638	0.050202620735477814	0	0
RN7SL122P	0	0	0	0
AL033529.1	0	0	0	0
ZBTB8B	0.05512874620145899	0.09160579528327817	0.05411919598532643	0.05451311338032991
ZBTB8A	1.4492971126760412	1.3957651552843102	1.3631831689907168	1.4410831385538885
ZBTB8OS	10.19166934303117	10.415255929613208	9.165720372744257	8.16005295665952
Y_RNA	2.889529993917158	4.210498722910087	5.3490458267261625	5.530184675703772
RBBP4	33.5845158686877	32.814791958772425	31.6928269400695	31.89338674143616
SYNC	0.015837294969347132	0.024292025777698963	0	0.012124209283649325
AC114489.2	0	0.1144492657526526	0.31392558937058024	0.11424381507276654
KIAA1522	51.646652730811866	50.66314430284168	46.489928871713104	50.84955203001896
YARS1	14.657644063639585	14.533328583398214	15.323406818903992	14.842444603270733
S100PBP	5.57393165616603	5.275843397202324	5.842466069422981	5.062592216464506
FNDC5	0.33167721593197264	0.23317383230475563	0.19381151578833886	0.22570206666454656
HPCA	0.285127756018913	0.460361099514234	0.22729235645873988	0.3331626531717262
TMEM54	13.270222574746153	11.517214573041283	15.314118818095526	14.474175377894209
AL031602.2	0	0.07862166951703961	0.17252258476713628	0.15696106766519233
AL031602.1	0	0	0	0
RNF19B	4.844446493250077	4.867163315025163	4.218871253931982	4.893005696516937
AL031602.1	0	0	0	0
FKSG48	0	0	0	0
AL355864.1	0	0.0859457413922011	0	0
AL355864.2	0	0.026192039381400793	0	0
AL020995.1	0.03508714992613692	0.08072760709338889	0.14761977119211805	0.026860896996275467
AK2	23.235603808540535	23.62999803850702	25.508696461998003	25.92008186948228
AZIN2	0.8121204850871645	0.6818158820579302	0.7118289770458047	0.8454411959291128
AL662907.1	1.1702596475364488	1.4127331241343053	0.729415340008113	0.9788426875995676
TRIM62	3.9510107557671077	3.092663257662222	4.216519661656556	3.9610365007183685
AL662907.2	0.2735332337629235	0.2753354580679389	0.3524379224053121	0.35991109084336625
AL662907.3	0	0.023219034397687608	0	0
ZNF362	2.7086782052907825	2.4514092508618917	2.696939933268767	2.5936958340729817
AL513327.2	3.519188768711046	3.03632193843791	1.427725548246157	1.4913811466588767
AL513327.1	0	0	0	0
A3GALT2	0	0	0.024242543069673352	0.13233521100804338
AL513327.1	0.5578987923498333	0.7318766869736875	0.722693455181139	0.6406474461677057
PHC2	8.03329995012402	8.02829967548243	7.826370020026749	8.934555246117919
MIR3605	0.5894641187591002	0.9041491994459554	1.240006078013792	0.6768946043061418
RN7SKP16	0.690008165771522	0.5291843140569973	0.49766130221289306	0.4527723105726701
PHC2-AS1	0.6014939987337756	0.415171	0.9110248736427861	1.0590867958531471
AL138837.1	0	0	0	0
TLR12P	0	0	0	0
ZSCAN20	2.831826493661842	2.831853888618879	2.480946599191121	2.189152984285751
AC115285.1	0.08009023352705166	0.061423179310187176	0	0
CSMD2	0.00324648410397698	0.0024898088876079624	0.005463484399465956	0
HSPD1P14	0	0	0	0
HMGB4	0	0	0	0
CSMD2-AS1	0	0	0	0
RNA5SP42	0	0	0	0
C1orf94	0	0	0	0
AC115286.1	0	0	0	0
AC115286.1	0	0	0	0
AC099565.1	0	0	0	0
MIR552	0	0	0	0
SMIM12	2.0300786135072038	1.9570802300090213	2.264807463761284	1.9579325402683216
GJB5	0	0	0	0
GJB4	0	0	0.06869839767389428	0
AL121988.1	0	0	0	0
AL121988.1	0	0	0	0
GJB3	0.024956143893272657	0	0	0
GJA4	0	0	0	0.026297381674675283
AL122010.1	0	0	0	0
DLGAP3	0.01458347646608363	0.033553285481665834	0.02454242608636897	0.011164351052385649
SNORD112	0.8542958242885511	0	0	0
AC114490.3	0.5777232905953875	0.35731473262960617	0.5802115066267507	0.4494083683347763
AC114490.1	0.40609610725322215	0.4072744141648448	0.48627689333874197	0.6576435830566649
AC114490.2	0	0	0	0
TMEM35B	0	0.04903195224761147	0	0.04894393378930888
ZMYM6	3.071152416402712	3.1632937344746406	3.1207510826266835	3.1811971195965203
ZMYM1	9.037317325067473	9.388907633055503	9.052878187228451	8.76950230234598
RPL12P45	0	0	0	0
EFCAB14P1	0.1273140645268035	0.09764030231597791	0.10712795490399932	0
AL590434.2	0.06250945055769887	0.023970021194219395	0.05259834901437082	0.04785398404426594
SFPQ	36.13139345002033	45.62181598767939	36.03522178457657	31.878551657172927
Y_RNA	0	0	0	0
RN7SL136P	0	0	0	0
ZMYM4	15.540078728576406	15.92126104527223	15.661253235787095	15.416014159213457
RN7SL503P	0	0	0	0
SNORA62	0	0	0	0
RPL5P4	2.062459106267732	2.34711417463397	1.9033953341972425	2.241035559779551
ZMYM4-AS1	0.12842355528520705	0.09849119819672718	0.054030765926526884	0
RNY5P1	0	0.5795828201576637	0	0
KIAA0319L	18.00748843927244	17.523236771671925	19.416749711034136	18.467585749392708
AC004865.1	0	0	0.04945188745817714	0.08998266590975629
NCDN	6.7793768386876385	6.486447632795622	8.594550973908893	8.498466593281638
AC004865.2	1.5738119675607045	0.8997601256622372	0.9390337289813182	1.4677002747091101
TFAP2E	2.140439691796909	1.979816138751597	1.8774739913589102	1.5392996430083916
PSMB2	26.290255915061902	26.836937368713873	27.609852646941366	27.446521499692498
RN7SL281P	0	0	0	0
C1orf216	9.821179807465493	9.163073224952452	9.264459972828526	9.871842157476694
CLSPN	3.278898001855698	3.2711893671957726	4.0725879947278125	3.1312227377453676
AL354864.1	0	0.041936419269292924	0.04601135725468616	0.16744455270405487
AGO4	8.449276874035869	8.809455860154753	9.127567304684574	10.155394822339662
AGO1	10.221197480426873	10.457276378041234	10.2699999434634	9.770868838256403
CFAP97P1	0	0	0	0
AL139286.2	0.04906749046274419	0.025087380672751264	0.05505021434023494	0.0751270371039003
AL139286.1	0	0	0	0
AGO3	2.579062269709011	2.5090321943685336	2.246349591523118	2.261328670683466
AL138787.2	0	0.06860009100500421	0.07526592279294642	0.10271541795237356
AL138787.1	0.1408516412805496	0.04050847667768617	0.029629774862934097	0.02695717261274957
TEKT2	0	0.057692011194866985	0.07595749329334102	0.05758844685265797
ADPRS	11.353700167498113	11.801584038800932	11.070678128360566	12.422717450318652
COL8A2	0.12625061442687946	0.11618965938478759	0.14872636617856574	0.18363671709597618
TRAPPC3	28.111104274250255	29.063769630616726	23.154749163024764	22.531167152123913
MAP7D1	27.572069527614527	27.192231425188787	18.641260030698703	20.79525698930776
RN7SL131P	0	0.08899106293759404	0	0
THRAP3	73.71423646134723	70.39720991448911	68.47355596896499	69.71153965110499
UBE2V2P4	0.11379616192260622	0	0	0
SH3D21	2.342073721672426	2.2820272719988193	1.5960775850631959	1.385602645349508
EVA1B	0	0	0	0
AL591845.1	0.4169026670190438	0.47264872049757817	0.26437193955193594	0.16651773783668922
STK40	12.402039664885304	12.464641419916205	9.835292067692164	10.747418779656076
LSM10	15.128013406400546	15.339317427519362	13.898607302040377	13.73865321267667
RNU4-27P	0	0	0	0
OSCP1	6.342870718354737	6.802198514483111	7.240781545934195	7.137984708249844
SNORA63	0.6854233939059305	0.7008908522836863	2.4992370564619066	0
MRPS15	30.80119880068508	28.72244837220037	29.746286216551603	29.120102024813058
CSF3R	0.0069932864961335895	0	0	0.0026768481998898316
FTLP18	0	0	0	0
AL596257.1	0	0	0	0
AC117945.2	0	0	0	0
AC117945.1	0	0	0	0
GRIK3	0	0	0	0
AL031430.1	0	0	0	0
AL353604.1	0	0	0	0
MIR4255	0	0	0	0
RNU6-636P	0	0	0	0
RNA5SP43	0	0	0	0
RPS29P6	0.20326348922727594	0	0	0
LINC01137	3.4754757581689244	2.9948631978998193	3.6801770317997935	3.2585408797336624
ZC3H12A	11.556624262957447	10.786315667929344	12.219535793044356	13.132032709444072
	NA
MEAF6	32.36389605289066	31.51687272516659	27.979259597971076	27.10554915819164
MIR5581	13.262942672079756	7.534576662049629	13.22673149881378	9.777366506644269
SNIP1	7.432732242485331	7.376453332310917	7.772266148306104	7.781486298774113
FTH1P1	0.22160305216507525	0.33990571407742687	0.37293415880114045	0.38170748363128293
AL034379.1	0.2329897702605139	0	0	0.1783648496195367
DNALI1	0.11244266179201867	0.1775427624585303	0.06678668283736762	0.09114379770729017
GNL2	25.62686794361601	26.167150791343055	29.18448270613285	29.05688165692103
AL513220.1	0	0.034093107068097865	0.07481182974442184	0.034031905696638595
RSPO1	0	0	0	0
C1orf109	11.413056967854928	10.69522451757789	10.313807883885577	10.864305970482729
CDCA8	19.90605139201035	19.531651970575034	18.790782046709417	17.170878643454497
EPHA10	1.4389519091396092	1.317072098064367	2.2573221537935075	1.8959470230197382
Y_RNA	0	0	0	0
snoU13	0	0	0	0.44679511835388896
ACTN4P2	0.03115560881390593	0	0.02621577331953049	0
AL929472.1	0	0	0	0
MANEAL	1.5722949489763938	1.4155417386952085	1.7010023734185218	1.7718579768119682
AL929472.3	0	0	0	0
YRDC	12.184810247076639	12.781871123119906	12.198761092148667	14.993264323375579
C1orf122	7.477290255886389	7.649402124402695	6.636339117653374	7.332266369669099
MTF1	6.172070789109868	5.7888636314508215	4.696781064050237	5.126063782766501
AL929472.1	0	0	0.5511138124505742	0.501403410597142
AL929472.4	0	0	0	0
AL929472.2	0	0	0	0
INPP5B	2.812001283218104	2.5742433814012786	2.7605062520620587	2.723749098327812
SNORA63	3.274800659772779	3.348700738688724	1.224697361001276	2.7855745033174557
RNU6-584P	0.6204885460622107	0	0.26105391116079835	0.23750687870390935
SF3A3	35.60399607913209	36.28554600498631	38.881546513991786	36.417416436090576
RNU6-510P	1.0916002199242596	0.4185875923360905	0.6888922655632177	0.41783617549761837
FHL3	1.0883319557927498	1.1956064763132646	1.1509038448631004	1.1033877448769442
UTP11	20.206711435723076	19.02029334829742	19.790218269631534	19.90709459376142
POU3F1	0.0198807459952479	0.03049407080762076	0.01672858115364306	0.0913179904628859
MIR3659HG	0	0	0.07251497532244397	0
AL139158.1	0	0	0	0.13272443221689054
MIR3659	0	0	0	0
LINC02786	0	0	0	0
AL390839.1	0	0	0	0
AL390839.2	0	0	0	0
LINC01343	0	0	0	0
AL513479.1	0	0	0	0
RNU6-753P	0	0	0	0
LINC01685	0	0	0	0
HSPA5P1	0.06014939987337757	0	0	0.023023625996807545
AL354702.1	0	0	0	0
RRAGC	3.12245457747686	2.792329427530511	2.569207276572751	2.500646603085629
AL139260.2	0	0	0	0
AL139260.1	0.1617790745097331	0.12407237018345195	0.23513089303654738	0.11259058621193309
MYCBP	13.742825559962434	14.786572735259316	13.781820167466668	13.458152127928338
AL139260.3	0.009065889245756695	0.013905709004090364	0	0
GJA9	0.024168270551828627	0.02780286591162225	0	0.009250985435371622
RHBDL2	0.7196218010328719	0.6558761000934921	1.2637004616701066	1.1417306961049574
RNU6-605P	0	0	0	0
Y_RNA	0	0	0	0
EIF1P2	0	0	0	0
AKIRIN1	54.43990605727181	54.38181615343186	50.71661764019207	51.86671329374566
NDUFS5	470.1191479993882	463.2939693511392	424.63419817530695	436.5640808672763
MACF1	4.943923753315538	5.082639458254733	4.8505829969195045	4.698149253373543
RNU6-608P	0	0	0	0
RNA5SP44	0	0	0	0
AL442071.2	0.030369094217367353	0	0	0
AL442071.1	0	0	0	0
HSPE1P8	0	0	0	0
BMP8A	0.8314832761062539	1.0347342683510314	0.8404583424436987	0.7926728865189026
OXCT2P1	0.03840157125466451	0.11780445595387043	0.032312861967786106	0.029398245572470873
PPIEL	2.443402781783936	2.424809291350167	2.59631996393582	2.4329545108000175
PABPC4	13.150386488978452	14.744751026057605	14.700160523784854	13.676957231409359
PABPC4-AS1	1.2140951309668968	1.5090558371434624	1.003982193846394	1.217897488808399
SNORA55	2.6198405278182233	3.5161357756231606	4.041501291304212	3.342689403980947
HEYL	0	0	0	0.01106850796020181
AL035404.2	0	0	0	0
NT5C1A	0	0	0.0448060010122418	0
HPCAL4	2.5645034170477876	3.002429035570848	3.3567209509915177	2.949617793739808
PPIE	6.207813872045001	6.026848538198273	6.338254728143133	6.4054691369974694
AL035404.1	0	0	0	0
RNU7-121P	0	0	0	0
BMP8B	1.4535066334921867	1.2692935818993676	0.6526347779019958	0.6919491741767438
OXCT2	0.20983114851775198	0.1980611608862991	0.10865332556528298	0.12356601027859469
BMP8B-AS1	0.04839606886363712	0.03711614119236271	0.04072269550127395	0.12967329584408843
AL033527.3	0	0.03779887957549981	0	0
AL033527.2	0	0	0	0
AL033527.4	0	0	0	0
LINC02811	0	0	0	0
TRIT1	7.412287977354979	7.968221362023708	6.331945930283193	6.790013735730776
Y_RNA	0	0.6000990261809439	0.658410306909978	0.5990217737222493
MYCL	2.264482936967114	2.169743782988023	1.2735594717897925	1.2210752622284735
MYCL-AS1	0	0.11517824196763762	0.09477753462525798	0
Y_RNA	0	0	0	0
MFSD2A	0.6546332239775383	0.823594853500808	0.6312983277135352	0.7545451873972463
AL663070.2	0.5691377698363727	0.4676633790237701	0.5131059633160518	0.34233750102839355
CAP1	38.01224436518109	37.52669592876108	35.94522076172125	35.86796002366839
PPT1	30.71863425490869	29.582987023931885	37.92156952416393	36.85137684606943
OAZ1P1	0	0	0	0
RLF	7.822317493802566	7.823531062279067	9.626362974054437	9.623373225533403
RNU6-1237P	0	0	0	0
TMCO2	0.06967660978239955	0	0.058629128984103634	0
AL050341.2	10.710574513468401	9.563680694983177	11.490776634676802	12.094201668978434
ZMPSTE24	39.53471910200246	42.41403594086035	42.22294612835564	38.25697816912972
AL050341.1	0.28249079173758795	0.2166491691963152	0.475401691251294	0.21626025696681844
COL9A2	0.26571336314170596	0.1555179524551169	0.20593220749932487	0.26230000483195687
AL031985.2	0	0	0.10333383983448266	0
SMAP2	24.022177014134392	23.495073962275836	25.757415894315923	25.188524570125796
AL031985.1	0	0	0	0
AL031985.4	0	0.06717304602124483	0.14740042532110453	0.20115738612366765
ZFP69B	1.8722262540478045	2.0260552988364164	2.493543009567875	1.9169008020101186
AL031985.3	1.588592561784427	1.578292293847064	1.8227937447324014	1.9255610766296942
AL603839.4	0	0.044982547236117186	0.02467673787092123	0.044901797963923164
ZFP69	0.5015925372359189	0.47729275419854256	0.4611431364816498	0.4906579230709505
AL603839.3	1.7537775434155047	1.5691845610219062	1.6396774585306342	1.7901344907269865
EXO5	1.9254811123761035	1.520561396222176	1.3314424899759991	1.5543181405477382
AL603839.1	0.06822501374526622	0	0	0.052229521937202296
AL603839.2	0.7017429985227382	0.9107730031049003	0.4542146805911326	0.37192011225612187
ZNF684	3.18398064792484	2.704283722947835	2.551189544575296	3.1287184763156075
AL356379.2	0	0	0	0.06267542632464275
AL356379.1	0	0	0	0
GTF2F2P2	0	0	0	0
RIMS3	5.4325870705309	4.951085642371777	5.367266974954312	5.358710097000452
AL031289.2	0.03525503102626197	0.13518977264443113	0.08899565153209034	0.16193650820721095
AL031289.1	0.3754548527128027	0.14397280245954708	0.3685793013204477	0.09580956890391248
NFYC-AS1	1.4850163039277866	1.67484662019479	2.013999201990391	1.3642214905992187
NFYC	4.762948806000075	4.675462679939645	5.469275556114255	5.088951643948789
MIR30E	0	0	0	0.49050333645372585
MIR30C1	0.3311596172803934	0	0.2786530512390544	0.2535185783918134
KCNQ4	1.076494137026034	1.0819843527852575	1.2433817751408711	0.9930244497534143
RN7SL326P	0	0	0	0
CITED4	1.2149260462973823	1.5184185028863375	1.325197335281915	1.4812451900846868
AC119677.1	0.1251516175709342	0.14397280245954708	0.1053083718058422	0
AL391730.1	0	0	0	0
AL391730.2	0	0	0	0
UBE2V1P8	0	0	0	0
CTPS1	6.4970942147355135	6.756417678590006	7.3907205688854996	7.536545979510338
SLFNL1-AS1	0.3070125618536981	0.4944565934470069	0.310001519503448	0.39955584281959755
SLFNL1	0.28720989545106973	0.3880918837529043	0.3452453117439792	0.2722236614378915
SCMH1	11.764097265543096	12.138004768815726	12.614768376286026	12.862062978158079
RPL23AP17	0.354387245746954	0.09059611216893342	0.24849821202681205	0.090433480869224
AC093151.7	0	0.020377489282081485	0	0.010170454576006937
AC093151.2	0.05235027697682951	0.040148721112164984	0.011012487371348063	0
AC093151.1	0	0	0	0
AC093151.5	0	0	0	0
FOXO6	1.339691178997955	1.0934248033333074	0.8687281947719643	1.0914619696901926
FOXO6-AS1	0.3740254560654189	0.22947949224516634	0	0.34360132198281307
RNA5SP45	0	0	0	0
EDN2	2.681007210850971	2.2617437524042248	4.376492040048678	3.6670255499099658
HIVEP3	0.7093722044553957	0.6738616255699771	0.6986427407065741	0.6155691102407991
AL445933.2	0	0	0	0.17028795076884068
AL445933.1	0.15775132527005356	0.16131118634182973	0.11061606405118574	0.14089391109553948
AC119676.1	0	0	0	0
AL451006.1	0	0	0	0
AL158216.1	0.14885457544421724	0	0.1670041855910831	0
HNRNPFP1	0	0	0	0
AC114492.1	0	0	0	0.049698575940245356
GUCA2B	0.09759339714554639	0	0	0
GUCA2A	0	0.07572438856331286	0	0
FOXJ3	17.91642681147149	17.97874985122196	17.923985768041586	19.68386475012446
AC096540.1	0.40129932441996236	1.436243055095693	0.9004582714774889	0.5461580266716222
RIMKLA	3.7596484731909148	4.166752632340475	5.070526827749572	4.782845562168169
AL513331.1	0.29695925378292204	0.22774539028865376	0.7496258406128716	0.17050241922069062
ZMYND12	6.594646720642845	6.964560545938584	7.618560956159933	7.707267006083994
PPCS	26.104345939185244	23.8359380100128	30.22242246413451	30.353128504935427
CCDC30	0.34026433896472696	0.3048983652817036	0.25581336212297545	0.21752147484248782
RPS3AP11	0	0	0	0
TMSB4XP1	0	0.1674350369344362	0	0
RNU6-536P	0	0	0	0
AL445669.1	0.42004569032714983	0.10738114007671681	0.1767229564865262	0
PPIH	12.86140591068438	14.787779091906533	12.743077675854044	13.731379709299325
AC098484.4	3.6363623615757468	3.03428652906071	3.4114194363456365	3.0696778938368015
AC098484.2	0.539443037133952	0.48893259537426875	0.4539123746473116	0.6382256391128348
YBX1	216.8516085785503	214.2261019246912	214.08458396671693	220.33467664763396
CLDN19	0	0.012550655183869453	0	0.012528125195375566
P3H1	5.811004540530887	5.295139229684597	5.072918746589087	5.068872788182754
C1orf50	1.2879891357676139	0.9279245945884048	1.1776069829037528	1.0030913861265187
AC098484.3	0	0	0	0
AC098484.1	0	0	0	0
TMEM269	0.4380878998323978	0.35148722594514625	0.2722172044119004	0.29410010248837626
SVBP	3.2239722681576803	2.5727822748462144	3.4093293497496724	3.0351026849893517
ERMAP	1.0820582599598867	1.0037320658184996	1.2790272483009395	1.0847669940803553
AL512353.1	0.6868755621133583	0.8919374385424217	0.5648332770613671	0.47803291264558034
ZNF691	7.5564899310474045	6.9720738857080065	7.2232181165243485	6.848737155553301
AL512353.2	0	0	0	0
AL512353.3	0	0	0.03740591487221092	0
ATP6V1E1P1	0	0.13276787069690973	0	0.06626476792032714
SLC2A1	7.301559623216209	7.447560491360197	11.035380177976004	11.174279133586442
ATP6V0CP4	0	0.2054884544195353	0.16909173791097162	0.05127989426561679
SLC2A1-AS1	0.4619192509574235	0.34896986645282496	0.4756982381152324	0.5225151331486007
AC099795.1	0.1343354874109162	0.08242016403335965	0.33910831668563135	0.3496568907081255
RNU6-880P	0.5509010455692525	0	0.9271073480476948	0.8434823729671548
RNU6-870P	0	0	0	0
AL161637.1	0	0	0	0
FAM183A	0.5593965539825388	0.6435225618832423	0.5001210753555033	0.6958979720031508
EBNA1BP2	9.360908709864397	9.591192364243462	9.332255796340812	10.169576335405386
CFAP57	0.2045330044271687	0.19607676948428945	0.13768284002928988	0.14483634258227646
RNA5SP46	0.4912200989659168	0.3767288331024814	0.41333535933793064	0
TMEM125	18.40352194909726	17.486702243727905	15.404378593099308	17.750806430354388
C1orf210	20.68159260298026	19.544355231124793	18.266055367325368	16.692582664229423
TIE1	0.035165644668700986	0.006742350480581323	0.007397500838262742	0
MPL	0.23955869698109225	0.2870679449599808	0.35275763458863274	0.32666998937812275
AL139289.2	0.37039935649135564	0.08116240569532815	0.22262227612455873	0.16203341814629366
AL139289.1	1.516019670030969	2.9066823734079508	2.663855719787571	2.730790133358111
CDC20	33.42835782823724	33.411278816504364	27.228364078851552	28.002084608224582
ELOVL1	48.17328472540452	48.770298497648454	49.25387270769867	53.75180616796576
MED8	10.779955870058249	9.889131868940138	9.731112786779834	11.415086522322508
MED8-AS1	1.1692516719571755	1.1441012441689586	1.3231255004798328	0.987716704869883
SZT2	3.1079167982688385	2.957337064287826	3.412204628426812	3.5265094168336217
SZT2-AS1	0	0	0	0
HYI	0	0	0	0
HYI-AS1	0.2703963847518809	0.7465452105517063	0.3640384816187279	0.621004224134075
PTPRF	52.86302330899268	52.5085154009829	63.56767528757409	65.57258503439911
KDM4A	7.618459868221396	7.041864183570689	7.161609177417618	7.29907569072402
AL451062.4	0	0	0	0
KDM4A-AS1	1.3279367152505221	1.147070954952777	1.3232220419876841	1.2306201801471235
ST3GAL3	0.15154877590474605	0.11390197134114514	0.1810786333586574	0.1496630398249902
AL451062.1	0.06284265658412583	0	0	0.09621813849412107
RNU6-1058P	0	0	0	0
AL451062.2	0	0.16681719546973348	0	0
SHMT1P1	0	0.12059916913341633	0.07561012670815805	0.06879010206363229
ARTN	0.022185326261162975	0.13611579969077237	0.07467104722702549	0.15285538674583557
RP11-7O11.3	2.275310332732613	1.744991722449555	3.07218741051891	2.3089762085846846
IPO13	9.890259563564555	9.906958154418172	9.363610565443263	9.973696785320517
AL357079.2	0.14419376681974075	0.1879957973407686	0.08493192315162959	0.2097357710668084
DPH2	4.4260104480205475	4.420456410260516	5.2985925244821415	4.982375528851805
ATP6V0B	39.98310184976052	37.607749581771024	38.896146195184095	40.78643519823464
B4GALT2	9.97807104527268	9.264413191565794	10.499945421993775	10.779109905970904
CCDC24	5.285820542900154	5.360693751977494	6.689002755943049	6.256636439839723
SLC6A9	1.5385137029909837	1.1110234971282935	1.4646671144380854	1.3325543108840028
AL139220.2	0.14791022769734075	0.13269872731192411	0.19490674079186582	0.1901449350858398
AL139220.1	0	0	0	0
KRT8P47	0	0	0	0
RN7SL479P	0	0	0	0
KLF17	0	0	0	0
AL356653.1	0.4912200989659168	0.6278813885041357	0.41333535933793064	0.250701705298571
KLF18	0	0	0	0
AL359839.2	0	0	0	0
Y_RNA	0	0	0	0
OOSP1P1	0	0	0	0
AL035417.1	0	0	0	0
AL035417.2	0	0	0.06231186321677347	0
DMAP1	8.353987823456796	7.819865151486051	8.451264857475675	9.385530353211907
ERI3	24.21353507577776	23.017658255195062	25.334415022974785	25.520263358041248
ERI3-IT1	1.856954816769379	1.4606610653408003	1.482398219273354	2.5515682445573464
AL390776.1	0	0	0	0.609814958834362
RNU6-369P	0	0	0	0
RNF220	4.189594774085274	4.179134964921302	4.393208278872029	4.595550924937262
MIR5584	0	0	0	0
TMEM53	1.142179842582924	1.21238765160192	1.114299199563082	1.1151684953466343
ARMH1	1.5498068775885157	1.2504191056167469	1.1382426612770977	1.0424314068341798
RNU5F-1	2.77098517365389	1.1591656403153274	0	0.3856949312285708
RNU5D-1	0	0	0	0
KIF2C	23.67718600994795	23.39107878160717	19.032018685038892	18.218849104747495
AL592166.1	0.42379773244118313	0.5023051108033086	0.2269292168914129	0.2654488644337811
RPS8	425.63930128736035	421.1885249486643	454.82049615864383	489.96362404468294
SNORD55	0	0	0	0
SNORD46	3.6841507422443764	3.6948404785051063	5.246179560827581	5.423834970401777
SNORD38A	0	0	0	0
SNORD38B	0	0	0	0
RPS15AP11	0.15310756331405204	0.4696878958160808	0.515327201252485	0.05860559344641919
BEST4	0.43411967344917807	0.5129031087621364	0.24681649641994266	0.3772501775591554
PLK3	1.355395403819392	1.5354502485331074	1.7591910694995787	1.6954578807387577
TCTEX1D4	0.5794208244683161	0.6221210087930886	0.7800824606115597	0.6801474835754155
BTBD19	0.3516689344869632	0.23117451122197724	0.2818195631849527	0.2756294316776903
PTCH2	0.20997034601467762	0.2330718315032225	0.06509218257290246	0.08883131290106847
RNU5E-6P	0	0	0	0
AL136380.1	1.4554669598990129	1.1162335795629077	0.306174340250319	0
EIF2B3	6.998914338828366	7.408669048523733	8.441202325265392	7.40198438599211
AL136380.1	0	0	0	0.21488717597020374
RNA5SP47	0	0	0	0
CCNB1IP1P1	0	0	0.05911828739040725	0
PPIAP35	1.1980978023558948	0.9647933530673306	0.8065080182203526	1.2382218371453813
MRPS17P1	0.3578216695342781	0.3321953927676833	0.483325052772149	0.3315990606824549
HECTD3	11.807877457792701	11.11914556692458	11.319456114360916	11.423931019046872
UROD	13.599079135929106	12.998968075926276	13.307982827827344	12.63962208917814
ZSWIM5	0.1450691022376785	0.17801132720839155	0.2522735909330766	0.29245104588561766
AL359473.1	0	0	1.4307762438620677	0.8678135952642843
OSTCP5	0	0	0	0
AL592294.1	0	0	0	0
LINC01144	1.189269713285904	0.9649545549642506	1.0442156446431934	1.438236098818118
HPDL	0.16511599965240903	0.20261046486183873	0.1250426297156765	0.10112337692715469
MUTYH	0.4019304797338937	0.3823865939310532	0.33392188532738054	0.39727976085635797
AL451136.1	0	0	0	0
TOE1	3.087312072381208	3.4509511429234943	3.1236794331645137	2.7558050048087193
TESK2	3.543178417970488	3.180458542793471	4.296495901524136	3.8409706882893446
snoU13	0	0	0.511342712583007	0.23260982965846796
PPIAP36	0	0.06954993841891965	0.15261613267862056	0.1388501752422855
CCDC163	2.0525410011198266	1.5905417545567224	2.032944313609844	1.5549507292729647
MMACHC	4.9851689187984904	4.951421145708194	3.9196864735789507	3.914700424983034
PRDX1	364.8093096681984	374.3742778955909	385.25933519566803	390.15952956981
HMGB1P48	0	0	0	0
AKR1A1	58.77642863115412	54.70957267394063	57.80867810029053	58.876745246921054
AL355480.3	1.459069600888862	1.1189965339677668	0.4910915160450662	0.44679511835388896
AL355480.1	1.1445905218623305	0.21945368918591152	1.203889396129895	0.8762389699755879
NASP	35.65249923491788	36.82905427656484	37.73775722972609	35.11635302686487
AL355480.2	0	0	0	1.0140743135672536
AL355480.4	0	0.6109116212472673	0.6702735556831309	0.304907479417181
CCDC17	0.9490319095278923	1.0883529334287758	0.6940750241064259	0.5635695872947112
GPBP1L1	25.00047940788461	25.748120784706394	22.307764395534008	23.90486124449915
RPS15AP10	0.5400849255646205	0.47337654421254216	1.1685921154056678	1.0631852423656678
AL604028.2	0.673245820917754	1.3768769534709981	1.0700560064078406	1.5175725054240907
TMEM69	38.80806433741654	35.05506793756332	34.009176938289535	31.958050146421936
IPP	14.983007872989536	15.416621665310284	15.550238033344478	14.123268398009303
AL604028.1	4.287907887294458	4.800457706088475	4.8107259213913	3.7731025881055844
AL603882.1	0.08655860774729812	0.06638393534845487	0	0.13252953584065427
MAST2	7.143468668167216	7.104670278454638	6.99522158621524	6.868020172691937
TMA16P2	0	0	0.08252952266314754	0.0750853693073923
PIK3R3	13.949667971986004	16.782436810048626	13.571838863863269	13.57693607213121
P3R3URF-PIK3R3	0	0	0	0
AL358075.1	0.22706630152507712	0.3482855159653141	0.8788949089157848	0.7648526602329285
AL358075.3	0	0	0	0
AL358075.2	10.519934862809901	10.80178247125699	7.53514017908086	11.647645600154847
TSPAN1	40.83966594947015	40.31475386137188	33.92489202464738	36.91027258642633
P3R3URF	0	0	0	0
POMGNT1	32.259088224867874	29.535686604942	32.597994650645326	32.87315477475348
LURAP1	0	0.02444968089361697	0	0.024405790672656993
RAD54L	9.821992856714287	8.69118406529707	9.894506566593622	9.42252338673663
LRRC41	8.924840189903644	8.454730051756131	9.838207646616514	10.046712075688028
UQCRH	267.17098537045575	273.7225736354003	258.59813555356976	272.3562754139577
NSUN4	5.283458504229536	4.946234254172636	5.1720612512337185	5.02528430058803
AL122001.1	0.1593146266916487	0	0	0
FAAH	31.91848660681619	29.939154842153155	30.49941528154334	31.889919561657436
FAAHP1	0.11903556517752428	0.08216218492542003	0.11017824602707361	0.009112743730561952
LINC01398	0	0	0	0
DMBX1	2.576288522200882	2.609151941968646	2.666942827614509	2.2616578465372275
TMEM275	0	0	0	0
MKNK1-AS1	0.2329897702605139	0.27696269943502594	0.294072587671255	0.31213848683418915
KNCN	0	0	0	0
MKNK1	3.9845437023926786	3.7588854574240154	3.552532902562437	3.875158701232187
MOB3C	2.4660643913603333	2.154919491580117	2.729019461754492	2.467606541503683
ATPAF1	31.9600239129912	30.288281487517096	31.18690643276541	29.156824714872034
NENFP1	0	0	0	0.19367513714052698
TEX38	0.06039591380728485	0	0.06775989497343125	0.06164796031932075
EFCAB14-AS1	0	0	0	0.07727107355092942
EFCAB14	14.843206644206743	14.852058484032845	14.43126249694325	14.725805046271015
AL593856.1	0	0	0	0
CYP4B1	0.15306338917576176	0.03260780436547733	0.20750245967916892	0.20831532350256335
CYP4Z2P	0.6270894880415959	0.6648155878279084	1.59850595789012	1.3131247017203003
AL731892.1	0	0	0.1456382977532977	0
CYP4A11	0	0.011621455005732076	0.025501410344756646	0.011600593047234646
CYP4A26P	0	0	0	0
CYP4A43P	0	0	0	0
CYP4A27P	0	0	0	0
CYP4A44P	0	0	0	0
CYP4X1	0.2047586844892665	0.2124584346879544	0.2026981737660469	0.3688296440845344
CYP4Z1	0.2224886771515254	0.18066924500474243	0.3193621337690939	0.19036408350823997
AL450996.1	0.1716409663608029	0.15044079857669806	0.24758856798944268	0.16894208094163274
CYP4A22-AS1	1.9200785627332255	2.3806317140677984	2.450392032557114	2.890827481292969
CYP4A22	0.015298835161149759	0.029332636888332323	0.06436574503056279	0.011711992461391844
MTND1P34	0.08784860190150524	0	0.33263948441502617	0
LINC00853	8.783996323414732	8.480673277707902	10.13015555412175	10.001518863424081
PDZK1IP1	1.2778592784288187	1.4226123767506293	1.2486774491887136	1.3569448944132443
TAL1	0	0	0	0
AL135960.1	0	0	0	0
STIL	10.324313258200123	9.585891251840948	8.823414528508508	8.123477969659497
CMPK1	86.64846521977877	91.10879094833268	91.71012694571309	88.30387120344776
LINC01389	0.1830633909189752	0.04679861280776167	0.3594220515982006	0.5605752416614009
FOXE3	0	0	0	0
FOXD2-AS1	0.704819591979793	0.612616037886857	0.8204105577931027	0.8902958127581776
FOXD2	0.3561716729662237	0.3243737686834055	0.43081782166642324	0.28970816397795596
AL356458.1	0	0	0	0
RPL21P24	0	0	0	0
AL356458.1	0	0	0	0
ATP6V0E1P4	0	0	0	0
AL591415.1	0	0	0	0
LINC01738	0	0	0	0
TRABD2B	0.015668902678338655	0.030042171698762474	0.046145893387009806	0.014994121130297312
AL691459.1	0	0	0	0
FLJ00388	0	0	0	0
AC096541.1	0	0	0	0.07491915930339146
LINC02794	0	0	0	0
AL356289.1	0	0	0	0
CYP46A4P	0	0	0	0
SKINT1L	0	0.022491273618058593	0.02467673787092123	0
AL356289.2	0	0	0	0
AL109659.1	0	0	0	0
AL109659.1	0	0	0	0.06931844386135604
SLC5A9	0.02599621251418303	0.009968568902380986	0.010937209067376335	0.03482735928072762
AL109659.2	0	0.08101695335537235	0.029629774862934097	0.013478586306374786
AL109659.3	0	0	0	0
SPATA6	1.3252519342259999	1.0011419646947048	1.2362472182286375	1.1817347139284275
PPP1R8P1	0.11292416068181996	0	0	0.04322443194802948
RNU6-723P	0	0	0	0
AL356968.2	0	0	0.0394592228484898	0
RNU4-61P	0	0	0	0.2108705932417887
AL356968.1	0	0	0	0
AGBL4	0.2278046301174561	0.19278234529764507	0.2676985402961545	0.25257261354706784
AL391844.1	0	0.048584051555397925	0.026652468092719872	0
BEND5	0.11007733310160603	0.2216051959426361	0.1273582339696705	0.18960633173841504
AL645507.1	0	0	0	0
AC099788.1	0	0	0	0
snoU13	0	0	0	0
AGBL4-AS1	0	0	0	0
AGBL4-IT1	0.057340867583570064	0.08795225675544313	0	0.04389718575266807
AL390023.1	0	0	0	0
ZNF859P	0	0.022994638846540065	0.025229014812081223	0
AL645730.1	0	0	0.306174340250319	0
AL645730.2	0	0	0	0
AL645730.1	0	0	0	0
MTND2P29	0	0	0.1203889396129895	0
ELAVL4	0	0.005402421124796579	0.005927371309817361	0
AL583843.1	0	0	0	0
ELAVL4-AS1	0	0	0	0
AL592182.1	0	0	0	0
LINC02808	0	0	0	0
AL592182.2	0	0	0	0
AL596275.1	0	0	0	0
HMGB1P45	0	0	0	0
FCF1P6	0	0	0	0
DMRTA2	0	0	0.007828321199582022	0
AL049637.1	0	0	0	0
RP5-850O15.4	0	0	0	0
FAF1	13.906949205324645	13.501154922181128	14.218429740743652	13.988019376309195
FAF1-AS1	0.3515690569139762	0.3595026637956085	0.6902618326915742	0.4485716396992324
Y_RNA	0	0	0.2480012156027584	0
RNU6-1026P	0.5458001099621298	0	0	0
RNU6-1253P	0	0	0	0
PHBP12	0	0	0.18347808799217638	0.2225711810295575
MRPS6P2	0	0.12218232424945344	0	0
CDKN2C	9.091966444080887	10.275784473491143	10.304623073752785	9.77138555144828
MIR4421	0.8542958242885511	0	0.3594220515982006	3.2700222430248393
C1orf185	0.10544975290860469	0.16174404283469684	0.13309546454530863	0.06054513455332215
Y_RNA	0	0	0	0
CFL1P2	0	0	0	0
AL162430.2	0	0	0	0
AL162430.1	0	0	0	0
LINC01562	0.07474185783082421	0.07642850375705455	0.06289126346646452	0.07629130507817883
snoU13	0	0	0	0
RNF11	66.24841758868743	68.09446292421137	70.24841630907181	67.68221005995966
AL162430.2	0.03387724820454599	0.05196259766930779	0.05701177370178354	0.20747727335054153
AL162430.3	0.2710179856363679	0.15588779300792335	0.22804709480713417	0.5186931833763537
TTC39A	1.9140898536932969	1.6345572741532572	1.886101960149156	1.8003285245912122
TTC39A-AS1	0.04823765292627662	0.18497324047585015	0.12176819096698449	0.036928238096352525
EPS15	20.389162795787797	20.67055654873225	18.561435518547466	17.816878850129132
AL671986.1	0.246895965972398	0.07100648163188132	0.02596871367568151	0.14175803231542236
RNU6-877P	0	0	0	0
AC104170.1	0	0.13335533915132086	0.219470102303326	0.1331159497160554
EPS15-AS1	1.6717994964806413	1.6145521418677775	0.9378197228675738	0.8058269098882639
RNU6-1281P	0.5613943988181908	0	0	0
CALR4P	0.5340928590827647	0.3678121743308251	0.1375746388328911	0.09178797642218392
OSBPL9	5.798242889185932	5.49196048334738	6.506018456628383	6.151989962884919
GAPDHP51	0	0	0	0
SLC25A6P3	0	0	0	0
SNORA26	0	0	0	0
NRDC	27.327880302725156	27.38945991382311	26.224489977070068	27.380268481678133
AL050343.2	1.1504110069240276	1.2302194989712696	1.186152048237492	1.4636900001488864
AL050343.3	0.5263072488920538	0.32291042837355555	0.17714372543054172	0.0805826909888264
MIR761	0	0	0	0
TSEN15P2	0.08232739088814249	0.12627782115166974	0.13854816514120583	0.1260511367422983
Y_RNA	0	0	0	0
AL589663.1	0	0	0	0
RAB3B	20.532077657716233	20.155876910966562	8.553907342542717	8.589181663926393
RNA5SP48	0	0.35878936485950613	0	0.17907264664183642
AL445685.2	0	0	0.2900599012897759	0.06597413297330815
RN7SL290P	0	0	0	0
TXNDC12	4.332478945488498	4.877480841983244	3.706163417527255	4.033636375753545
AL445685.3	0	0	0	0
KTI12	2.1052289955682153	2.315955941203779	2.1779966241460045	1.9154901956360373
AL445685.1	0.4254662274507941	0.1186547505834587	0.26036873029160984	0.4145461268716529
TXNDC12-AS1	0.6030323465566243	0.809340715616584	0.19028226261081208	0.4616501990152715
BTF3L4	18.11601225776118	17.26821604859794	18.166464296927007	16.577165550425015
ZFYVE9	8.625314183942765	8.66560624533544	8.79894139020976	8.673355433612294
RN7SL788P	0	0	0	0
AL139156.2	0.5201153989050884	0.13296311756558168	0.5835322720064904	0.3318110805422263
AL139156.1	0	0	0	0.053657915521691774
PDCL3P6	0	0	0.07025530187046981	0
AL139156.3	0	0	0	0
DNAJC19P7	0	0	0.07209337662870884	0
ANAPC10P1	0	0	0.22302267590176117	0
CC2D1B	5.119961858734812	4.9399479275933125	5.198264305696243	5.433821484423331
AL513218.1	1.2060646931132486	0.46248040892376235	0.5074193669621655	0.8078878482767249
AL513218.2	0.31387865748620886	0.2166491691963152	0.26411205069516336	0.09611566976303043
PLA2G12AP1	0.41511557659091564	0.8754965839705554	0.6549327876833408	0.3177908940404422
ORC1	9.188538730416607	8.415743109229416	9.69437625874288	10.64176927842188
PRPF38A	15.720442405218662	16.233478149212143	15.20591394936621	16.184252333686103
TUT4	5.762185517964289	5.448951515273252	5.036878815563153	5.072844309078684
snoU13	0.7277334799495064	1.674350369344362	0.612348680500638	0.8356723509952367
AL591167.1	0.1292684470962939	0	0.054386231491832984	0
EEF1GP7	0.08384980352192038	0	0.07055511112454008	0
GPX7	0	0.0267183569576228	0	0
SHISAL2A	0.02196215047537631	0.016843315936027486	0	0
COA7	7.25461505849857	8.250252458782404	7.156640672046813	6.1575433307180365
NDUFS5P3	0	0	0	0
RN7SL62P	0	0	0	0
ZYG11B	15.918260872168732	15.378579638394985	13.778181110565141	13.912936460269222
RNU2-30P	0	0	0	0
RPS13P2	0.25910510714685725	0.6954993841891965	1.0901152334187183	0.7934295728130598
RNU6-969P	0.5613943988181908	0.4305472378314074	1.1809581695369444	0.859548703880815
ZYG11A	0.7095168877266546	0.49599151865644137	0.4755029698391192	0.4566466937159741
AC099677.3	0.23268320477332902	0	0	0.11875343935195468
ECHDC2	10.921284744378765	10.284189282498607	10.951315345057859	11.455109460475235
AC099677.1	12.126119014472918	14.724715533834132	17.430942582365304	15.987605892183158
AC099677.2	0	0.25832834269884447	0	0
SCP2	32.04804920479926	32.88811216208359	33.1239234168085	32.120985120533376
MIR1273F	0	0	0	0
MIR5095	0	0	0	0
MIR1273G	0	0	0	0
H3P2	0	0	0	0
RRAS2P1	0	0.0900547011400354	0.09880526518038184	0
TUBBP10	0	0	0	0.017342931188986468
PODN	0	0.009227895483220611	0	0
AL445183.1	0	0	0	0
HIGD1AP11	0	0	0	0
SLC1A7	0.01088978604764641	0.029230761112699465	0	0
AL445183.2	0	0	0	0
AL606760.4	0	0	0	0.031425004842439264
CPT2	2.92424215917266	2.8811970227165693	2.922722225707996	2.887206971814944
AL606760.2	0.12010271368359825	0.07368779131588879	0.1212719880698085	0.11033326883555693
CZIB	4.325441635210538	4.371192011086962	5.153844089790894	5.004571563808731
AL606760.3	0.06566016360446675	0.06294550260693091	0.027624752503788184	0.07539900911235217
MAGOH	33.73308970154792	37.3301512830676	32.67866347927763	32.578346326106306
AL606760.1	0.9566264678470713	0.978213971579859	0.9838275940964656	0.8020904636291221
RP5-1024G6.8	0	0	0	0
LRP8	3.125946084328562	2.8455783732817084	2.980856587781782	3.075646454723012
AL355483.3	0	0	0	0
AL355483.1	0.08732801759394077	0.033487007386887244	0.1469636833201531	0
AL355483.2	0.07838618600519949	0.060116303154651295	0.32978885053558293	0.03000419345328642
LINC01771	1.76735273702023	2.670987493954101	2.886786636645865	1.7509325449424007
AC119428.2	0	0	0	0
AC119428.1	0.15390708061595307	0	0	0
LINC02812	0	0	0	0
SLC25A3P1	0	0	0	0
AL365445.1	0	0	0	0
DMRTB1	0	0	0	0
GLIS1	0.08521003965358018	0.0871329135347853	0.023899892284236272	0.08697649910775994
RNU7-95P	0	0	0	0
NDC1	29.87908695193109	31.520709908650844	28.89844673337227	27.2239743751658
SNORA58	0	0.3324077939139542	0.18235383500202826	0.3318110805422263
AL049745.1	0	0.6458208567471111	0	0
AL049745.2	0	0	0	0
YIPF1	27.31627681970585	23.991483546202232	23.923103509028365	25.843454768204364
DIO1	6.096123226430659	6.3888719724215735	2.988621134564354	4.212052314262582
HSPB11	37.32422680276255	38.67640696332088	27.0839399239848	26.356217596592664
LRRC42	27.62091573113344	26.698305843159222	24.765740615414092	25.128096062504646
HNRNPA3P12	0.22181152164030113	0.25516910614655375	0.0466606238198981	0.339614727779814
LDLRAD1	1.3645002749053246	1.369923029463569	0.6888922655632177	0.6932282002574123
AL353898.1	1.0233752061789934	0.2354555206890509	0.08611153319540221	0.31337713162321373
TMEM59	38.596401829996616	37.296525070598264	40.93416063850973	41.27165520116327
RP4-758J24.5	0	0	0	0
AL353898.3	0	0	0	0
AL353898.2	0	0	0	0
TCEANC2	3.9869244718831323	3.6836946550405356	3.874509458093719	3.919995599121148
MIR4781	0	0	0	0
AL353898.1	0.24767399947861352	0.18994731080797383	0.20840438285946083	0.2844094976076226
AL353898.3	0	0	0	0
AL353898.2	0	0	0	0
AL357673.1	0.029831180099144747	0.034317403825124826	0.01255066880580761	0.022837199875375903
CDCP2	0.018255314919761543	0	0.015360868107944153	0
AL357673.2	0	0.01819579793612307	0	0.009081567106810783
CYB5RL	2.611842471086984	2.656432081052003	2.6700556598056333	2.5202177925656257
AL357673.1	0	0	0	0
MRPL37	61.58269706769257	60.184980547662796	61.713287978356085	62.847544011685706
SSBP3	24.49428096316751	25.71298612925986	25.298306516049507	27.829472061486484
SSBP3-AS1	1.2130740248853435	1.39550467140096	1.0018341788830942	1.5219810081578646
AL161644.1	0.026528538197979307	0.04069078305337333	0.04464468327682419	0
AL035415.1	0	0	0	0
AC099796.1	0	0	0	0
AC099796.2	0	0	0	0
LINC02784	0	0	0	0
AC099796.1	0	0	0	0.20891808774880918
SNORD112	0	0	0	0
HNRNPA1P63	0	0	0	0
ACOT11	1.41210691840325	1.3051293726646163	1.5131933302543406	1.4783392941439077
FAM151A	0.33792808403437946	0.31550570269799044	0.17308160610362003	0.3036914974454275
AL590093.1	0.09461703350868382	0.14512828241508113	0.15923031499374535	0.43460327724310865
MROH7	0.11026507503196196	0.1442579598587847	0.0463910724609033	0.06951675807134672
MROH7-TTC4	0.008314021421143868	0	0	0.0031823911815051327
TTC4	0.31264581986936224	0.29161922287176034	0.36972658289402055	0.32343970006983075
PARS2	6.017237714837165	6.447243867017001	5.768449327262802	5.803595503813269
TTC22	0	0	0	0
AC096536.1	0	0.13180017484634918	0	0
LEXM	0.2156171509248256	0.0636008159430188	0.12560556783482416	0.025394657824278438
DHCR24	134.72584722684456	128.87836392166963	92.59536857418085	95.05282132564197
AC096536.3	0.283737241279952	0.27200637769132235	0.17906224953267755	0.13575904619056192
AC096536.2	0	0.039310834758519805	0.04313064619178407	0.07848053383259616
DHCR24-DT	0.6549601319545558	0.2954735945901815	0.518695352894658	0.7078636384900828
AL590440.2	0	0	0	0
TMEM61	0	0	0	0
AL590440.1	0	0	0	0
BSND	0	0	0	0
PCSK9	0	0	0	0
USP24	10.031136879157609	9.447204789187237	8.37465636985111	8.67207287836835
MIR4422HG	0	0	0	0
GYG1P3	0	0	0	0
MIR4422	0	0	0	0
AL603840.1	0	0	0	0
GOT2P1	0	0	0	0
MTCO2P34	0	0	0	0
RN7SKP291	0	0	0	0
RNU6-830P	0	0	0	0
Y_RNA	0	0	0	0
LINC01755	0	0	0	0
LINC01753	0	0	0	0
PIGQP1	0	0	0	0
AL353681.1	0	0	0	0
AC119674.1	0	0	0	0
AC119674.2	0.022202038371340875	0	0.009340912075433461	0.016996725782953966
RPSAP20	0	0	0	0
AC119674.1	0	0	0	0
LINC01767	0.05351467260636407	0.04104172489541332	0.0225148629689295	0.061452074834874415
PLPP3	1.157237031327141	1.0804514333288164	0.8843745928171203	0.9201589524900133
RPL21P23	0	0	0	0
RPL23AP85	0	0.10440521933556067	0.057275107529505404	0.05210889948469143
AC099789.1	0.8361193173887946	0.6412405669829471	0	0.3200447301683885
PRKAA2	7.077095380102848	7.134588988364662	5.570888233418082	5.186488600964242
FYB2	0.5516714536579359	0.5641206278815126	0.4215166960546023	0.35922404416705744
AL360295.1	0	0	0	0
C8A	0	0	0	0
C8B	0	0	0	0
AL161740.1	0	0	0	0
AL161740.1	0	0	0	0
DAB1	0	0	0.016428273423606147	0.011957156055575725
AL390243.1	0	0	0	0
RPS20P5	0	0	0	0
AL137855.1	0	0	0	0
DAB1-AS1	0	0	0	0
HNRNPA1P6	0.04073698125494818	0	0	0
RPS26P15	0.16938624102272995	0	0.14252943425445885	0.12967329584408843
AL445193.2	0	0	0	0
AL445193.1	0	0	0	0
AL357373.1	0	0	0	0
OMA1	10.71752943198364	11.496410275365127	11.586285946799123	10.741468976348134
AL035411.3	0.6088825347316222	0.20193170283550096	0.3738711793006408	0.5669134039414923
AL035411.2	0	0	0	0
RN7SL713P	0	0	0	0
TACSTD2	1.457466227701072	1.6642306693098632	1.0628623525832501	1.041376314317141
AL035411.1	0.17085916485771022	0.26207223172346533	0	0.19620133458149036
MYSM1	17.270422236613364	17.479758255396263	18.95323052982423	19.203196272118834
AL136985.3	0	0	0	0
Y_RNA	0	0	0	0
AL136985.1	0	0	0	0
JUN	11.872534906538831	10.299028338791818	14.45214329794398	17.554507494747348
LINC01135	0.3289813698476142	0.31537992805071197	0.4251166940768831	0.2428563459738997
AL136985.2	0.4407208364554021	0.6337494388639874	0.7880412458405407	0.6747858983737238
AL136985.1	0	0	0	0.1713657226091498
LINC02777	0.18527643964865337	0.10930236937209327	0.37176197696738444	0.31640785823465684
LINC01358	0.006966014166380291	0.010684816821625568	0	0.00533281812263564
PHBP3	0	0.05519836382453941	0	0
AL592431.2	0	0	0	0
AL592431.1	0	0	0	0
AC093425.1	0.10885763966003698	0.1222467919050395	0.07851245448445063	0.11012223699304069
AC093424.1	0.17439766827192313	0.1337498815748455	0	0
FGGY	1.2129190220893264	1.2031556621508526	1.3974768679439153	1.2139695685354657
MIR4711	0	0.6458208567471111	0.7085749017221669	0
AL035416.1	0	0.29470312889372735	0.12933570565984792	0.02941741000895879
HOOK1	21.22926415004803	23.40002104855782	21.620426506886982	20.37643116379692
CYP2J2	2.5874560207891886	2.987980452255807	3.620333924372592	4.060305116086846
RN7SL475P	0	0	0	0
C1orf87	0	0	0	0
PGBD4P8	0	0	0	0
LINC02778	0	0	0	0
LINC01748	0.0038039759857969816	0.0029173631887130726	0	0
AC099792.1	0	0	0	0
NFIA	0.5178879903924385	0.5346979751939454	0.67052542099232	0.5700743067913682
NFIA-AS2	0	0	0	0.007262038454094429
AC096534.1	0	0	0	0
NFIA-AS1	0	0	0.058907652162175396	0.05359418878116721
AC099791.3	0	0.018512473371129313	0	0.018479241176798847
AC099791.4	0	0.03192617229682046	0.03502842028287548	0
AC099791.1	0	0	0	0
AC099791.1	0	0	0	0
TM2D1	6.069898829861656	6.25741401175659	6.591185316781069	6.986560213650532
AC099791.2	0.5521912119523187	0.10587227159788706	0.46463927981781433	0.3170466530707924
PATJ	11.012507306258419	11.426289194833059	12.468317995441433	11.925162934356466
RNU6-414P	0	0.21734355755912393	0.2384627073103446	0.6508601964482132
RNU6-1177P	0	0	0.4769254146206892	0.4339067976321421
LAMTOR5P1	0	0	0.1837046041501914	0
RN7SL180P	0	0	0	0
MIR3116-1	0	0	0	0
PIGPP2	0	0	0	0
RPS15AP7	0	0	0	0
L1TD1	0.015386690648893248	0	0	0
AL162739.2	0	0	0	0
Y_RNA	0	0	0	0
KANK4	0.07785701597933523	0.1061519459284949	0.021837500640102002	0.04635810811215137
RNU6-371P	0	0	0	0
USP1	28.81319249471371	19.426517206536182	60.921863941523778	68.46124746380295
DOCK7	3.1652020679852844	3.296566486529548	3.971606449950161	3.9179569838102912
AL451044.1	0	0	0	0
ANGPTL3	0.03497265611148622	0.04693743990004218	0.08828284150795315	0.09370636270430122
AL138847.1	0	0	0	0
AL138847.2	0	0	0	0
AL138847.1	0	0	0	0
AC103923.1	0.38401571254664507	0.49698754855539085	0.5856706231661232	0.4225997801042688
ATG4C	10.186984208978673	11.200307798014725	10.01237256830135	8.964436458397556
AC099794.1	0	0.20227051441743968	0	0
AC099794.2	0	0	0	0
LINC01739	0	0	0	0
AL162400.3	0	0	0	0
AL162400.1	0	0	0	0
AL162400.2	0	0	0	0
AC096543.1	0	0	0	0
LINC00466	0.016015870636030435	0.012282966980654196	0.030322115750914633	0.0245218350516195
RNA5SP49	0	0	0	0
AC096543.2	0	0.1315700232022636	0	0.05253353545255272
RPSAP65	0	0	0	0
FOXD3-AS1	7.612284977352619	9.075173049074676	7.3497048994857215	7.359174230039179
FOXD3	0.2415836552291394	0.2558579896948937	0.32911948987095185	0.1585233265353962
Y_RNA	0	0	0	0
AL049636.1	0	0	0	0
ALG6	8.927368009637549	9.186498609278663	8.39778127555905	7.389463604508454
ITGB3BP	9.275502436601338	9.90440046288114	8.908781531361225	8.683858848673163
BX004807.1	0.04887762178765342	0.09371364007524416	0.041127896451535396	0.1122544949098079
EFCAB7	5.3996318732754185	5.777741640919544	5.760897802834062	5.565630599922518
RN7SL488P	0	0	0	0
RNU7-123P	1.9648803958636671	1.5069153324099256	3.306682874703445	3.7605255794785655
DLEU2L	1.4094078788895503	1.3288831412391326	1.6045085678940771	1.440741445639889
PGM1	18.174059290659528	18.046392225880457	23.79035453084101	24.356251766424084
RN7SL130P	0.3890852269036965	0.22379930679355334	0.08184858600751102	0.7446585305898148
ROR1	1.2412079286370936	1.3320055170409166	0.9853619727073883	0.8158997462618673
AL161742.1	0.2523390919345463	0.11611505129871003	0.08493192315162959	0.07727107355092942
CFL1P3	0	0	0	0
RNU6-809P	0	0	0	0
Y_RNA	0	0	0	0
ROR1-AS1	0	0.012748860680287022	0	0.012725974888252336
AL445205.1	0	0	0.0481088682061607	0
UBE2U	0	0	0	0
RNU7-62P	0	0	0	0
CACHD1	0.008394533163758192	0.012875949863941263	0.02119064787263672	0.012852835931000508
MIR4794	0	0	0	0
RAVER2	2.5782985754619623	2.6104142867035205	3.3134923534404788	3.196756505784085
JAK1	1.156040961908695	1.0442135167927735	1.2714483874404494	1.2622493149501746
AL606517.2	0	0	0	0
AL606517.1	0	0	0	0
LINC01359	0	0	0.006308055846439232	0.017217209825922467
SLC2A3P2	0	0	0	0.030490747941718094
AL357078.2	0.09538254348852755	0.14630245945727435	0	0
RNU6-1176P	0	0	0	0
MIR3671	1.339691178997955	2.3117451122197723	1.4090978159247636	0.7691984139842519
MIR101-1	0	0	0	0
RP4-535B20.1	0	0	0	0
AL357078.1	0	0	0	0
MRPS21P1	0	0	0	0
AK4	33.9264681178123	33.08830519086165	36.56201610865686	35.56569916616901
RPS29P7	0.34471585892345047	0	0	0.1319482659466163
DNAJC6	0.7794006744155967	0.7991545812866666	1.1833343429162946	0.8139338204505201
AL139294.1	0	0	0	0
COX6CP13	0	0.10001650436349063	0	0
RNU2-15P	0	0	0	0
LEPROT	6.477689523503192	6.474240018946597	6.601369000386581	6.036085167289826
LEPR	0.7698805772711202	0.6401408140316571	0.630363687855736	0.6786806059006171
AC119800.1	0.06967660978239955	0	0.11725825796820727	0
snoU13	0	0	0	0
AC097063.1	0	0	0	0.025112023903028816
AL513493.1	0	0	0	0
RN7SL854P	0	0	0	0
PDE4B	0.2145306143300197	0.15693519139319495	0.09997809363605041	0.12380677719671872
PDE4B-AS1	0	0	0	0
RNU4-88P	0	0	0	0
[truncated: 60,549 more rows]
