# Supplementary material for: Targeted inhibition of the CREB1-CtIP axis enhances the efficacy of abiraterone combined with radiotherapy in prostate cancer
Source: Cell Death Dis. 2026 Mar 30;17(1):435. doi: 10.1038/s41419-026-08633-0 (PMC13158305; doi:10.1038/s41419-026-08633-0)
Supplement: Supplementary file 14 — Original Table 2 [file 41419_2026_8633_MOESM14_ESM.xlsx]

## Sheet: Sheet1
VCaP
29	48	69	73	85	96	105	113	132	139	149	154	163	181
0/10	0/10	0/10	0/10	0/10	0/10	0/10	0/10	0/10	0/10	0/10	0/10	0/10	0/10
0	0	0	0	0	0	0	0	0	0	0	0	0	0
188	191	194	196	219	224	239	241	246	249	251	253	261	265
0/10	0/10	0/10	0/10	0/10	2/10	0/10	0/10	0/10	0/10	0/10	0/10	1/10	0/10
0	0	0	0	0	0.2	0	0	0	0	0	0	0.1	0
270	276	280	286	292	296	306	317	319	328	337	349		Total
0/10	0/10	0/10	0/10	0/10	1/10	0/10	1/10	0/10	0/10	0/10	0/10		5/400
0	0	0	0	0	0.1	0	0.1	0	0	0	0		0.012
C4-2
29	48	69	73	85	96	105	113	132	139	149	154	163	181
0/10	0/10	0/10	0/10	0/10	0/10	0/10	0/9	0/10	0/10	0/10	0/10	0/10	0/10
0	0	0	0	0	0	0	0	0	0	0	0	0	0
188	191	194	196	219	224	239	241	246	249	251	253	261	265
0/10	0/10	0/10	0/10	0/10	0.1	0/10	0/10	0/10	0/10	0/10	0/10	0/10	0/10
0	0	0	0	0	0.1	0	0	0	0	0	0	0	0
270	276	280	286	292	296	306	317	319	328	337	349		Total
0/10	0/10	0/10	0/10	0/10	0/10	0/10	0/10	0/10	0/10	0/10	0/10		1/399
0	0	0	0	0	0	0	0	0	0	0	0		0.003
DU145
29	48	69	73	85	96	105	113	132	139	149	154	163	181
0/10	0/10	0/10	0/10	0/10	0/10	0/10	0/10	0/10	0/10	0/10	0/10	0/10	0/10
0	0	0	0	0	0	0	0	0	0	0	0	0	0
188	191	194	196	219	224	239	241	246	249	251	253	261	265
0/10	0/10	0/10	0/10	0/10	0/10	0/10	0/10	0/10	0/10	0/10	0/10	0/10	0/10
0	0	0	0	0	0	0	0	0	0	0	0	0	0
270	276	280	286	292	296	306	317	319	328	337	349		Total
0/10	0/10	0/10	0/10	0/10	1/10	0/10	0/10	0/10	0/10	0/10	0/10		1/400
0	0	0	0	0	0.1	0	0	0	0	0	0		0.002
PC-3
29	48	69	73	85	96	105	113	132	139	149	154	163	181
0/10	0/10	0/10	0/10	0/10	0/10	0/10	0/10	0/10	1/10	0/10	0/10	0/10	0/10
0	0	0	0	0	0	0	0	0	0.1	0	0	0	0
188	191	194	196	219	224	239	241	246	249	251	253	261	265
0/10	0/10	0/10	0/10	0/10	0/10	0/10	0/10	0/10	0/10	0/10	0/10	0/10	0/10
0	0	0	0	0	0	0	0	0	0	0	0	0	0
270	276	280	286	292	296	306	317	319	328	337	349		Total
0/10	1/10	0/10	0/10	0/10	0/10	0/10	0/10	0/10	0/10	0/10	0/10		2/400
0	0.1	0	0	0	0	0	0	0	0	0	0		0.005
C4-2B
29	48	69	73	85	96	105	113	132	139	149	154	163	181
0/10	0/10	0/10	0/10	0/10	0/10	0/9	0/10	0/10	0/10	0/10	0/10	0/10	0/10
0	0	0	0	0	0	0	0	0	0	0	0	0	0
188	191	194	196	219	224	239	241	246	249	251	253	261	265
0/10	0/10	0/10	0/10	0/10	0/10	0/10	0/10	0/10	0/10	0/10	0/10	0/10	0/10
0	0	0	0	0	0	0	0	0	0	0	0	0	0
270	276	280	286	292	296	306	317	319	328	337	349		Total
0/10	0/10	0/10	1/10	0/10	0/10	0/10	1/10	1/10	0/10	0/10	0/10		3/399
0	0	0	0.1	0	0	0	0.1	0.1	0	0	0		0.008
22RV1
29	48	69	73	85	96	105	113	132	139	149	154	163	181
0/10	0/10	0/10	0/10	0/10	0/10	0/10	0/10	0/10	0/10	0/10	0/10	0/10	0/10
0	0	0	0	0	0	0	0	0	0	0	0	0	0
188	191	194	196	219	224	239	241	246	249	251	253	261	265
1/10	0/10	1/10	0/10	0/10	0/10	0/10	0/10	0/10	0/10	0/10	0/10	0/10	0/10
0.1	0	0.1	0	0	0	0	0	0	0	0	0	0	0
270	276	280	286	292	296	306	317	319	328	337	349		Total
0/10	0/10	0/10	0/10	0/10	0/10	0/10	0/10	0/10	1/10	0/10	0/10		3/400
0	0	0	0	0	0	0	0	0	0.1	0	0		0.008
RWPE-1
29	48	69	73	85	96	105	113	132	139	149	154	163	181
0/10	0/10	0/10	1/10	0/10	1/10	0/10	0/10	0/10	2/10	0/10	0/10	0/10	0/10
0	0	0	0.1	0	0.1	0	0	0	0.2	0	0	0	0
188	191	194	196	219	224	239	241	246	249	251	253	261	265
2/10	0/10	2/10	0/10	2/10	2/10	0/10	0/10	0/10	0/10	0/10	0/10	1/10	1/10
0.2	0	0.2	0	0.2	0.2	0	0	0	0	0	0	0.1	0.1
270	276	280	286	292	296	306	317	319	328	337	349		Total
2/10	0/10	0/10	1/10	1/10	1/10	2/10	1/10	0/10	0/10	0/10	0/10		22/400
0.2	0	0	0.1	0.1	0.1	0.2	0.1	0	0	0	0		0.055
LNCaP
29	48	69	73	85	96	105	113	132	139	149	154	163	181
0/10	0/10	0/10	0/10	0/10	0/10	0/10	0/10	0/10	0/10	0/10	0/10	0/10	0/10
0	0	0	0	0	0	0	0	0	0	0	0	0	0
188	191	194	196	219	224	239	241	246	249	251	253	261	265
0/10	0/10	0/10	0/10	0/10	0/10	0/10	0/10	0/10	0/10	0/10	0/10	0/10	46032
0	0	0	0	0	0	0	0	0	0	0	0	0.1	0.1
270	276	280	286	292	296	306	317	319	328	337	349		Total
0/10	0/10	0/10	0/10	1/10	0/10	0/10	0/10	0/10	0/10	0/10	0/10		3/400
0	0	0	0	0.1	0	0	0	0	0	0	0		0.008

## Sheet: Sheet2
sample	concentration. (ng/ul)	A260/A280
RWPE-1	108.43	1.962
VCaP	47.929	1.79
22RV1	126.071	1.877
LNCaP	103.125	1.863
C4-2	204.164	1.882
C4-2B	187.121	1.894
DU145	95.677	1.876
PC-3	159.195	1.961
CELL	RWPE-1
CpG position	29	48	69	73	85	96	105	113	132	139	149	154	163	181
Me-CpG	0/10	0/10	0/10	1/10	0/10	1/10	0/10	0/10	0/10	2/10	0/10	0/10	0/10	0/10
	0	0	0	0.1	0	0.1	0	0	0	0.2	0	0	0	0
CpG position	188	191	194	196	219	224	239	241	246	249	251	253	261	265
Me-CpG	2/10	0/10	2/10	0/10	2/10	2/10	0/10	0/10	0/10	0/10	0/10	0/10	1/10	1/10
	0.2	0	0.2	0	0.2	0.2	0	0	0	0	0	0	0.1	0.1
CpG position	270	276	280	286	292	296	306	317	319	328	337	349		Total
Me-CpG	2/10	0/10	0/10	1/10	1/10	1/10	2/10	1/10	0/10	0/10	0/10	0/10		22/400
	0.2	0	0	0.1	0.1	0.1	0.2	0.1	0	0	0	0		0.055
CELL	VCaP
CpG position	29	48	69	73	85	96	105	113	132	139	149	154	163	181
Me-CpG	0/10	0/10	0/10	0/10	0/10	0/10	0/10	0/10	0/10	0/10	0/10	0/10	0/10	0/10
	0	0	0	0	0	0	0	0	0	0	0	0	0	0
CpG position	188	191	194	196	219	224	239	241	246	249	251	253	261	265
Me-CpG	0/10	0/10	0/10	0/10	0/10	2/10	0/10	0/10	0/10	0/10	0/10	0/10	1/10	0/10
	0	0	0	0	0	0.2	0	0	0	0	0	0	0.1	0
CpG position	270	276	280	286	292	296	306	317	319	328	337	349		Total
Me-CpG	0/10	0/10	0/10	0/10	0/10	1/10	0/10	1/10	0/10	0/10	0/10	0/10		5/400
	0	0	0	0	0	0.1	0	0.1	0	0	0	0		0.012
CELL	22RV1
CpG position	29	48	69	73	85	96	105	113	132	139	149	154	163	181
Me-CpG	0/10	0/10	0/10	0/10	0/10	0/10	0/10	0/10	0/10	0/10	0/10	0/10	0/10	0/10
	0	0	0	0	0	0	0	0	0	0	0	0	0	0
CpG position	188	191	194	196	219	224	239	241	246	249	251	253	261	265
Me-CpG	1/10	0/10	1/10	0/10	0/10	0/10	0/10	0/10	0/10	0/10	0/10	0/10	0/10	0/10
	0.1	0	0.1	0	0	0	0	0	0	0	0	0	0	0
CpG position	270	276	280	286	292	296	306	317	319	328	337	349		Total
Me-CpG	0/10	0/10	0/10	0/10	0/10	0/10	0/10	0/10	0/10	1/10	0/10	0/10		3/400
	0	0	0	0	0	0	0	0	0	0.1	0	0		0.008
CELL	LNCaP
CpG position	29	48	69	73	85	96	105	113	132	139	149	154	163	181
Me-CpG	0/10	0/10	0/10	0/10	0/10	0/10	0/10	0/10	0/10	0/10	0/10	0/10	0/10	0/10
	0	0	0	0	0	0	0	0	0	0	0	0	0	0
CpG position	188	191	194	196	219	224	239	241	246	249	251	253	261	265
Me-CpG	0/10	0/10	0/10	0/10	0/10	0/10	0/10	0/10	0/10	0/10	0/10	0/10	0/10	46032
	0	0	0	0	0	0	0	0	0	0	0	0	0.1	0.1
CpG position	270	276	280	286	292	296	306	317	319	328	337	349		Total
Me-CpG	0/10	0/10	0/10	0/10	1/10	0/10	0/10	0/10	0/10	0/10	0/10	0/10		3/400
	0	0	0	0	0.1	0	0	0	0	0	0	0		0.008
CELL	C4-2
CpG position	29	48	69	73	85	96	105	113	132	139	149	154	163	181
Me-CpG	0/10	0/10	0/10	0/10	0/10	0/10	0/10	0/9	0/10	0/10	0/10	0/10	0/10	0/10
	0	0	0	0	0	0	0	0	0	0	0	0	0	0
CpG position	188	191	194	196	219	224	239	241	246	249	251	253	261	265
Me-CpG	0/10	0/10	0/10	0/10	0/10	0.1	0/10	0/10	0/10	0/10	0/10	0/10	0/10	0/10
	0	0	0	0	0	0.1	0	0	0	0	0	0	0	0
CpG position	270	276	280	286	292	296	306	317	319	328	337	349		Total
Me-CpG	0/10	0/10	0/10	0/10	0/10	0/10	0/10	0/10	0/10	0/10	0/10	0/10		1/399
	0	0	0	0	0	0	0	0	0	0	0	0		0.003
CELL	C4-2B
CpG position	29	48	69	73	85	96	105	113	132	139	149	154	163	181
Me-CpG	0/10	0/10	0/10	0/10	0/10	0/10	0/9	0/10	0/10	0/10	0/10	0/10	0/10	0/10
	0	0	0	0	0	0	0	0	0	0	0	0	0	0
CpG position	188	191	194	196	219	224	239	241	246	249	251	253	261	265
Me-CpG	0/10	0/10	0/10	0/10	0/10	0/10	0/10	0/10	0/10	0/10	0/10	0/10	0/10	0/10
	0	0	0	0	0	0	0	0	0	0	0	0	0	0
CpG position	270	276	280	286	292	296	306	317	319	328	337	349		Total
Me-CpG	0/10	0/10	0/10	1/10	0/10	0/10	0/10	1/10	1/10	0/10	0/10	0/10		3/399
	0	0	0	0.1	0	0	0	0.1	0.1	0	0	0		0.008
CELL	DU145
CpG position	29	48	69	73	85	96	105	113	132	139	149	154	163	181
Me-CpG	0/10	0/10	0/10	0/10	0/10	0/10	0/10	0/10	0/10	0/10	0/10	0/10	0/10	0/10
	0	0	0	0	0	0	0	0	0	0	0	0	0	0
CpG position	188	191	194	196	219	224	239	241	246	249	251	253	261	265
Me-CpG	0/10	0/10	0/10	0/10	0/10	0/10	0/10	0/10	0/10	0/10	0/10	0/10	0/10	0/10
	0	0	0	0	0	0	0	0	0	0	0	0	0	0
CpG position	270	276	280	286	292	296	306	317	319	328	337	349		Total
Me-CpG	0/10	0/10	0/10	0/10	0/10	1/10	0/10	0/10	0/10	0/10	0/10	0/10		1/400
	0	0	0	0	0	0.1	0	0	0	0	0	0		0.002
CELL	PC-3
CpG position	29	48	69	73	85	96	105	113	132	139	149	154	163	181
Me-CpG	0/10	0/10	0/10	0/10	0/10	0/10	0/10	0/10	0/10	1/10	0/10	0/10	0/10	0/10
	0	0	0	0	0	0	0	0	0	0.1	0	0	0	0
CpG position	188	191	194	196	219	224	239	241	246	249	251	253	261	265
Me-CpG	0/10	0/10	0/10	0/10	0/10	0/10	0/10	0/10	0/10	0/10	0/10	0/10	0/10	0/10
	0	0	0	0	0	0	0	0	0	0	0	0	0	0
CpG position	270	276	280	286	292	296	306	317	319	328	337	349		Total
Me-CpG	0/10	1/10	0/10	0/10	0/10	0/10	0/10	0/10	0/10	0/10	0/10	0/10		2/400
	0	0.1	0	0	0	0	0	0	0	0	0	0		0.005
